# Supplementary material for: Metabolite profiles reveal interspecific variation in operation of the Calvin–Benson cycle in both C4 and C3 plants
Source: J Exp Bot. 2019 Feb 18;70(6):1843–58. doi: 10.1093/jxb/erz051 (PMC6436152; doi:10.1093/jxb/erz051)
Supplement: Supplementary Dataset S1 [file erz051_suppl_supplementary_dataset_s1.xlsx]

## Sheet: Sheet1
Supplementary Dataset S1. Metabolite levels, total chlorophyll and protein contents in different species. Metabolite amounts are presented normed on FW, total chlorophyll content or protein content. For ZmL, At and Me, plants were analysed individually and samples from a given species were pooled in a random manner to generate a similar number of replicates for all tested species. Due to insuffic…
Amounts normed on nmol g FW-1														Amounts normed on mg total chlorophyll-1												Amounts normed on mg protein-1												C equivalent values (calculated from amounts normed on g FW-1 and the number of C atoms in each metabolite )
	3PGA	Triose-P	FBP	F6P	SBP	S7P	R5P	Ru5P+Xu5P	RuBP	2PG	total chlorophyll (mg gFW-1)	protein (mg gFW-1)			3PGA	Triose-P	FBP	F6P	SBP	S7P	R5P	Ru5P+Xu5P	RuBP	2PG			3PGA	Triose-P	FBP	F6P	SBP	S7P	R5P	Ru5P+Xu5P	RuBP	2PG			3PGA	Triose-P	FBP	F6P	SBP	S7P	R5P	Ru5P+Xu5P	RuBP	2PG	sum of C equivalent from CBC and 2PG
																																						number of C	3	3	6	6	7	7	5	5	5	2
ZmL1	584.179	394.261	28.3924	89.7199	15.9733	38.231	4.63174	69.4007	98.6102	0.35593	1.85663	52.5378		ZmL1	323.776	212.234	15.3486	48.2067	8.82562	20.515	2.54986	38.2169	55.5641	0.196621		ZmL1	11.0504	7.5262	0.54129	1.71368	0.302451	0.730515	0.0878022	1.31549	1.85542	0.00673989		ZmL1	1752.54	1182.78	170.354	538.32	111.813	267.617	23.1587	347.003	493.051	0.711861	4887.35
ZmL2	811.297	356.387	19.637	80.6008	9.04109	31.7868	3.87187	46.8902	41.5483	0.339883	1.89421	58.5125		ZmL2	427.202	187.729	10.3295	42.3653	4.77807	16.6583	2.04924	24.7697	22.0258	0.178486		ZmL2	13.8488	6.08965	0.334228	1.36889	0.155912	0.535342	0.0670443	0.807608	0.722704	0.00575757		ZmL2	2433.89	1069.16	117.822	483.605	63.2876	222.508	19.3593	234.451	207.742	0.679767	4852.5
ZmL3	630.85	347.762	22.7383	86.9755	14.2475	30.5998	4.36128	39.4779	42.6451	0.398728	1.74852	53.0902		ZmL3	358.654	202.123	13.2347	50.28	8.20548	17.6052	2.47909	22.8833	24.3634	0.217939		ZmL3	11.8841	6.54967	0.428242	1.63817	0.268361	0.576374	0.0821591	0.74354	0.803317	0.00751442		ZmL3	1892.55	1043.29	136.43	521.853	99.7327	214.199	21.8064	197.389	213.225	0.797455	4341.27
ZmL4	917.835	405.934	19.7472	80.4426	9.76777	35.9265	7.16448	72.6602	75.8139	0.227865	1.70462	53.8066		ZmL4	543.493	238.014	11.6325	46.9839	5.68544	21.0259	4.3495	43.8654	45.3785	0.133545		ZmL4	17.2203	7.54081	0.368557	1.48851	0.180117	0.666135	0.137838	1.39006	1.43791	0.00423097		ZmL4	2753.5	1217.8	118.483	482.656	68.3744	251.485	35.8224	363.301	379.069	0.45573	5670.95
ZmL5	715.895	452.955	28.0529	97.558	14.9349	41.855	6.76076	70.0841	102.446	0.329494	1.72304	51.1524		ZmL5	415.647	262.499	16.2731	56.6116	8.684	24.2655	3.91827	40.6788	59.514	0.190565		ZmL5	14.0842	8.79243	0.548374	1.91186	0.296956	0.814765	0.131292	1.37588	2.02386	0.00630156		ZmL5	2147.69	1358.86	168.317	585.348	104.544	292.985	33.8038	350.42	512.228	0.658988	5554.86
Zm1	506.156	310.387	15.0531	98.1603	13.3184	40.0035	2.4123	65.0365	34.6277	1.92893	1.2192	31.5771		Zm1	415.154	254.582	12.3467	80.5121	10.9239	32.8113	1.97859	53.3436	28.402	1.58213		Zm1	16.0292	9.82948	0.47671	3.10859	0.421772	1.26685	0.0763937	2.05961	1.09661	0.0610864		Zm1	1518.47	931.16	90.3188	588.962	93.2285	280.025	12.0615	325.182	173.139	3.85787	4016.4
Zm2	621.081	319.842	12.6322	101.828	13.2356	40.1412	2.67352	62.7161	27.6367	1.66649	1.2192	31.5771		Zm2	509.417	262.338	10.3611	83.5201	10.856	32.9242	2.19285	51.4404	22.6679	1.36687		Zm2	19.6687	10.1289	0.400044	3.22473	0.419153	1.27121	0.0846665	1.98612	0.875213	0.0527751		Zm2	1863.24	959.527	75.7934	610.967	92.6494	280.989	13.3676	313.581	138.184	3.33297	4351.63
Zm3	577.592	331.682	12.8184	97.9133	14.7574	40.9308	2.65729	64.1235	36.6941	1.26916	1.2192	31.5771		Zm3	473.747	272.049	10.5138	80.3095	12.1041	33.5718	2.17954	52.5947	30.0969	1.04098		Zm3	18.2915	10.5039	0.405939	3.10077	0.467344	1.29622	0.0841524	2.03069	1.16205	0.0401923		Zm3	1732.78	995.046	76.9103	587.48	103.302	286.516	13.2865	320.617	183.471	2.53832	4301.94
Zm4	582.665	345.795	9.2082	100.949	13.6	44.3029	2.45893	58.9764	36.4407	1.89534	1.2192	31.5771		Zm4	477.908	283.625	7.55266	82.7996	11.1549	36.3377	2.01684	48.373	29.889	1.55458		Zm4	18.4521	10.9508	0.29161	3.19691	0.430692	1.40301	0.0778705	1.86769	1.15402	0.0600226		Zm4	1747.99	1037.39	55.2492	605.696	95.2002	310.12	12.2946	294.882	182.204	3.79068	4344.82
Zm5	658.117	253.155	12.6209	75.5854	9.14405	22.598	6.61136	119.79	71.1605	0.163683	1.82707	54.9448		Zm5	360.204	138.558	6.90775	41.3698	5.00477	12.3685	3.61857	65.5639	38.948	0.0895879		Zm5	11.9778	4.60745	0.229701	1.37566	0.166422	0.411285	0.120327	2.18018	1.29513	0.00297904		Zm5	1974.35	759.466	75.7255	453.512	64.0083	158.186	33.0568	598.948	355.803	0.327366	4473.39
Zm6	811.427	443.988	20.9322	91.0793	10.96	39.4321	6.85976	112.641	55.4809	0.182503	1.89417	54.9662		Zm6	428.382	234.398	11.0509	48.0841	5.7862	20.8176	3.62152	59.4675	29.2904	0.0963499		Zm6	14.7623	8.07747	0.380819	1.65701	0.199396	0.717388	0.1248	2.04929	1.00937	0.00332027		Zm6	2434.28	1331.96	125.593	546.476	76.7201	276.024	34.2988	563.207	277.405	0.365005	5666.33
Zm7	816.443	534.374	11.5835	105.814	11.1011	60.5417	7.19199	89.5973	142.696	0.384002	2.24487	54.2289		Zm7	363.693	238.042	5.15999	47.1358	4.94509	26.9689	3.20375	39.912	63.5652	0.171058		Zm7	15.0555	9.85405	0.213604	1.95124	0.204708	1.11641	0.132623	1.65221	2.63136	0.00708114		Zm7	2449.33	1603.12	69.501	634.883	77.7076	423.792	35.96	447.987	713.478	0.768005	6456.53
Zm8	693.362	396.632	14.332	78.5076	11.1982	36.683	8.62923	89.1182	55.2009	0.157165	1.90536	52.3326		Zm8	363.902	208.167	7.52197	41.2036	5.87721	19.2526	4.52893	46.7724	28.9714	0.0824857		Zm8	13.2492	7.57906	0.273865	1.50017	0.213981	0.70096	0.164892	1.70292	1.05481	0.00300319		Zm8	2080.09	1189.9	85.9923	471.045	78.3872	256.781	43.1461	445.591	276.004	0.314329	4927.24
Sv1	248.694	388.655	30.3184	152.045	45.072	26.5212	6.34065	111.355	30.8919	0.291421	0.880741	44.8739		Sv1	282.369	441.282	34.4237	172.633	51.1751	30.1124	7.19922	126.433	35.0749	0.330882		Sv1	5.54205	8.66104	0.675635	3.38827	1.00441	0.591015	0.141299	2.4815	0.688415	0.00649422		Sv1	746.081	1165.96	181.91	912.271	315.504	185.648	31.7032	556.774	154.46	0.582843	4250.9
Sv2	208.528	431.869	41.7794	134.697	64.9959	29.8649	6.83554	77.8622	50.4472	0.278166	0.904289	45.7737		Sv2	230.599	477.578	46.2014	148.954	71.8751	33.0259	7.55902	86.1032	55.7866	0.307607		Sv2	4.55563	9.43488	0.912739	2.94268	1.41994	0.652448	0.149334	1.70103	1.1021	0.00607699		Sv2	625.584	1295.61	250.677	808.184	454.971	209.055	34.1777	389.311	252.236	0.556332	4320.36
Sv3	237.325	345.289	28.8116	138.273	43.8284	25.9746	6.14435	101.797	25.5808	0.318534	0.952603	45.6307		Sv3	249.133	362.469	30.2451	145.152	46.0091	27.267	6.45007	106.862	26.8535	0.334382		Sv3	5.20098	7.56702	0.631408	3.03025	0.960502	0.569236	0.134654	2.23088	0.560604	0.00698068		Sv3	711.974	1035.87	172.87	829.635	306.799	181.822	30.7218	508.984	127.904	0.637067	3907.21
Sv4	214.398	393.299	30.3163	129.471	50.2308	29.3151	7.26569	94.9788	30.2282	0.301714	0.88785	43.6475		Sv4	241.481	442.979	34.1458	145.825	56.5758	33.0181	8.18346	106.976	34.0465	0.339826		Sv4	4.91205	9.0108	0.694572	2.96628	1.15083	0.671633	0.166463	2.17604	0.692553	0.00691252		Sv4	643.195	1179.9	181.898	776.824	351.616	205.206	36.3284	474.894	151.141	0.603428	4001.6
Sv5	212.911	415.455	33.7332	129.407	48.6665	27.3134	6.26358	82.2685	29.8767	0.373464	0.877774	46.0649		Sv5	242.558	473.306	38.4304	147.427	55.4431	31.1167	7.13576	93.724	34.0369	0.425467		Sv5	4.62198	9.01892	0.732297	2.80924	1.05648	0.592934	0.135973	1.78593	0.648579	0.00810735		Sv5	638.733	1246.37	202.399	776.444	340.666	191.194	31.3179	411.343	149.384	0.746928	3988.59
Sv6	230.48	400.423	21.7997	136.582	36.0781	23.9112	5.4743	78.1469	18.1568	0.174432	0.82883	44.427		Sv6	278.078	483.118	26.3017	164.789	43.5289	28.8494	6.60485	94.2857	21.9065	0.210456		Sv6	5.18783	9.01305	0.490685	3.0743	0.812076	0.538214	0.12322	1.75899	0.408688	0.00392626		Sv6	691.439	1201.27	130.798	819.493	252.547	167.379	27.3715	390.734	90.784	0.348864	3772.16
Fb1	318.649	35.149	1.29689	46.2526	0.682516	11.5053	2.65518	34.285	0.485961	0.0383448	1.81233	39.3894		Fb1	175.823	19.3944	0.715594	25.5211	0.376596	6.34835	1.46507	18.9176	0.268142	0.0211578		Fb1	8.08971	0.892345	0.0329248	1.17424	0.0173274	0.292091	0.0674084	0.87041	0.0123373	0.00097348		Fb1	955.947	105.447	7.78135	277.516	4.77761	80.5371	13.2759	171.425	2.42981	0.0766897	1619.21
Fb2	346.89	50.3329	1.64908	66.5487	0.8688	18.4498	5.43855	42.4434	0.886342	0.15628	1.60125	38.0598		Fb2	216.637	31.4335	1.02987	41.5605	0.542577	11.5221	3.39645	26.5065	0.553532	0.0975991		Fb2	9.11432	1.32247	0.0433286	1.74853	0.0228272	0.484757	0.142895	1.11518	0.0232881	0.00410618		Fb2	1040.67	150.999	9.89447	399.292	6.0816	129.148	27.1928	212.217	4.43171	0.312561	1980.24
Fb3	498.599	59.6727	2.55677	71.3854	1.60476	20.6018	7.50539	70.2403	2.16744	0.200489	2.01677	45.1744		Fb3	247.226	29.5882	1.26775	35.3959	0.795707	10.2152	3.72149	34.8281	1.07471	0.099411		Fb3	11.0372	1.32094	0.0565978	1.58022	0.0355237	0.45605	0.166143	1.55487	0.0479795	0.00443812		Fb3	1495.8	179.018	15.3406	428.312	11.2333	144.212	37.5269	351.202	10.8372	0.400978	2673.88
Fb4	291.007	52.2772	1.95901	78.631	0.957892	22.2119	18.7317	44.5387	3.34054	0.673302	1.25544	77.9942		Fb4	231.797	41.6406	1.56042	62.6323	0.762994	17.6926	14.9205	35.4766	2.66085	0.536308		Fb4	3.73113	0.67027	0.0251174	1.00816	0.0122816	0.28479	0.240168	0.571051	0.0428306	0.00863271		Fb4	873.02	156.832	11.7541	471.786	6.70524	155.484	93.6586	222.693	16.7027	1.3466	2009.98
Fb5	375.117	67.8542	4.44	78.1361	1.21302	25.6056	6.73021	57.9747	2.91003	1.15377	1.00151	66.0072		Fb5	374.553	67.752	4.43332	78.0185	1.21119	25.5671	6.72008	57.8874	2.90565	1.15204		Fb5	5.68298	1.02798	0.0672654	1.18375	0.0183771	0.387922	0.101962	0.878309	0.0440866	0.0174795		Fb5	1125.35	203.562	26.64	468.817	8.49112	179.239	33.651	289.873	14.5501	2.30755	2352.48
Fb6	265.881	63.6185	3.02569	75.605	1.19365	24.2451	5.29957	61.4362	3.09909	0.572696	1.24584	54.3843		Fb6	213.415	51.0648	2.42864	60.6861	0.958107	19.4609	4.25381	49.3131	2.48755	0.459687		Fb6	4.88893	1.1698	0.0556354	1.3902	0.0219484	0.445811	0.0974466	1.12967	0.056985	0.0105305		Fb6	797.642	190.855	18.1542	453.63	8.35552	169.716	26.4978	307.181	15.4954	1.14539	1988.67
Fb7	257.363	54.6758	4.24065	69.419	1.76972	19.1438	9.67796	53.277	2.64255	0.237299	1.45891	58.0678		Fb7	176.408	37.4771	2.90672	47.5827	1.21304	13.1219	6.63368	36.5183	1.81131	0.162655		Fb7	4.43211	0.941585	0.0730291	1.19548	0.0304768	0.329679	0.166666	0.917496	0.0455079	0.00408658		Fb7	772.09	164.027	25.4439	416.514	12.388	134.006	48.3898	266.385	13.2127	0.474597	1852.93
Ft1	397.054	33.952	5.18687	50.3093	4.61974	22.7918	3.90013	67.5088	9.33781	0.10839	1.22805	35.8028		Ft1	323.322	27.6472	4.22368	40.967	3.76186	18.5594	3.17588	54.9726	7.6038	0.0882626		Ft1	11.09	0.948307	0.144873	1.40518	0.129033	0.636593	0.108934	1.88558	0.260813	0.00302743		Ft1	1191.16	101.856	31.1212	301.856	32.3382	159.543	19.5006	337.544	46.689	0.216781	2221.83
Ft2	327.143	48.0887	4.0496	52.5726	4.41338	24.856	3.46425	60.582	10.6343	0.208088	1.37733	51.7095		Ft2	237.521	34.9145	2.94019	38.17	3.20431	18.0466	2.5152	43.9852	7.72095	0.151081		Ft2	6.32656	0.929978	0.0783144	1.01669	0.0853495	0.480686	0.0669944	1.17158	0.205654	0.00402418		Ft2	981.43	144.266	24.2976	315.435	30.8937	173.992	17.3212	302.91	53.1714	0.416176	2044.13
Ft3	383.312	40.8389	7.88958	57.4333	8.15281	21.1552	3.86375	57.2319	15.8313	0.152222	1.42298	32.551		Ft3	269.373	28.6996	5.54442	40.3614	5.7294	14.8669	2.71526	40.2199	11.1255	0.106975		Ft3	11.7757	1.25461	0.242376	1.76441	0.250463	0.64991	0.118698	1.75822	0.486353	0.00467642		Ft3	1149.94	122.517	47.3375	344.6	57.0696	148.087	19.3188	286.16	79.1564	0.304444	2254.48
Ft4	318.065	37.9521	1.83718	45.6904	1.52014	10.4285	4.43912	40.9145	2.96559	0.107714	1.61757	37.4261		Ft4	196.631	23.4624	1.13576	28.2463	0.939769	6.44699	2.74431	25.2938	1.83336	0.0665902		Ft4	8.49848	1.01405	0.0490881	1.22082	0.0406172	0.278641	0.11861	1.09321	0.0792386	0.00287805		Ft4	954.195	113.856	11.0231	274.142	10.641	72.9992	22.1956	204.573	14.828	0.215429	1678.67
Ft5	410.228	67.7145	5.9701	82.9926	6.61613	18.6815	6.07292	43.375	12.1345	0.225569	1.34746	42.7165		Ft5	304.446	50.2535	4.43064	61.5921	4.91008	13.8642	4.50695	32.1903	9.00545	0.167403		Ft5	9.60352	1.58521	0.139761	1.94287	0.154885	0.437337	0.142168	1.01542	0.28407	0.00528061		Ft5	1230.69	203.143	35.8206	497.956	46.3129	130.77	30.3646	216.875	60.6723	0.451138	2453.05
Ft6	245.415	45.4936	4.67473	62.2598	1.61759	16.5565	7.39392	45.0679	3.22754	0.547524	1.13379	51.991		Ft6	216.456	40.1254	4.12311	54.9132	1.42671	14.6029	6.52144	39.7499	2.8467	0.482916		Ft6	4.72034	0.875027	0.0899141	1.19751	0.0311128	0.31845	0.142215	0.86684	0.0620788	0.0105311		Ft6	736.246	136.481	28.0484	373.559	11.3231	115.896	36.9696	225.34	16.1377	1.09505	1681.09
Ft7	264.046	44.1702	5.82979	55.8852	3.39911	19.5754	7.48848	50.0284	5.90298	0.728399	1.32089	46.2999		Ft7	199.9	33.4397	4.41352	42.3087	2.57335	14.8198	5.66926	37.8747	4.46893	0.551445		Ft7	5.70296	0.954003	0.125914	1.20703	0.0734152	0.422795	0.161739	1.08053	0.127494	0.0157322		Ft7	792.138	132.511	34.9787	335.311	23.7938	137.027	37.4424	250.142	29.5149	1.4568	1774.32
Ft8	313.919	39.9053	4.11578	46.1113	1.99437	14.3572	4.05408	34.3559	2.90832	0.465032	1.37372	69.1325		Ft8	228.517	29.049	2.99608	33.5666	1.4518	10.4513	2.95116	25.0094	2.11711	0.338519		Ft8	4.54083	0.57723	0.0595347	0.666998	0.0288485	0.207676	0.0586421	0.496958	0.0420688	0.00672668		Ft8	941.758	119.716	24.6947	276.668	13.9606	100.5	20.2704	171.78	14.5416	0.930064	1684.82
Ft9	232.809	35.891	2.42618	41.6993	1.2624	13.3458	4.87426	23.8998	1.83097	1.05694	1.17784	69.6349		Ft9	197.658	30.4719	2.05986	35.4033	1.07179	11.3307	4.13831	20.2912	1.55452	0.897358		Ft9	3.34328	0.515416	0.0348415	0.598828	0.0181288	0.191653	0.0699974	0.343215	0.0262939	0.0151783		Ft9	698.427	107.673	14.5571	250.196	8.83679	93.4204	24.3713	119.499	9.15486	2.11388	1328.25
Os1	212.911	131.548	50.6369	195.425	75.1635	59.5854	29.5586	584.573	387.704	4.88437	3.75893	73.2971		Os1	56.6413	34.9961	13.4711	51.9895	19.996	15.8517	7.86356	155.516	103.142	1.2994		Os1	2.90477	1.79472	0.690845	2.66621	1.02546	0.81293	0.403271	7.9754	5.28948	0.066638		Os1	638.733	394.643	303.822	1172.55	526.145	417.097	147.793	2922.87	1938.52	9.76873	8471.94
Os2	224.496	170.468	59.9986	237.355	77.4295	98.1368	33.5123	452.872	392.494	5.30801	3.65183	74.3524		Os2	61.475	46.68	16.4297	64.9961	21.2029	26.8733	9.17686	124.012	107.479	1.45352		Os2	3.01935	2.2927	0.806949	3.1923	1.04139	1.31989	0.450723	6.09088	5.27883	0.0713899		Os2	673.489	511.403	359.992	1424.13	542.007	686.957	167.562	2264.36	1962.47	10.616	8602.98
Os3	213.375	131.471	54.1969	173.165	52.955	65.6254	54.6474	453.973	309.518	4.54961	4.39698	74.0088		Os3	48.5275	29.9003	12.3259	39.3826	12.0435	14.9251	12.4284	103.246	70.3933	1.03471		Os3	2.8831	1.77642	0.732304	2.33978	0.715524	0.886725	0.738391	6.13404	4.18218	0.061474		Os3	640.124	394.413	325.182	1038.99	370.685	459.378	273.237	2269.86	1547.59	9.09923	7328.56
Ta1	340.603	72.2466	36.3909	102.85	21.5853	46.5532	4.50878	212.449	163.745	5.23611	2.03475	33.4886		Ta1	167.393	35.5064	17.8847	50.5467	10.6083	22.8791	2.21589	104.411	80.4742	2.57335		Ta1	10.1707	2.15735	1.08666	3.07118	0.644556	1.39012	0.134636	6.34393	4.88956	0.156355		Ta1	1021.81	216.74	218.345	617.098	151.097	325.872	22.5439	1062.25	818.723	10.4722	4464.95
Ta2	256.098	64.0724	31.2839	91.5839	21.281	41.5394	4.46086	182.62	144.913	4.75627	1.92351	32.9094		Ta2	133.141	33.3101	16.2639	47.6128	11.0636	21.5956	2.31912	94.9409	75.3375	2.4727		Ta2	7.78191	1.94693	0.950606	2.78291	0.646654	1.26223	0.135549	5.54917	4.40338	0.144526		Ta2	768.295	192.217	187.703	549.503	148.967	290.776	22.3043	913.1	724.563	9.51253	3806.94
Ta3	329.945	70.9045	40.3097	103.888	21.9369	48.0874	4.05773	178.718	156.351	4.08404	1.78418	35.7676		Ta3	184.928	39.7408	22.5929	58.2274	12.2952	26.9522	2.27429	100.168	87.6323	2.28903		Ta3	9.22469	1.98237	1.12699	2.90452	0.613317	1.34444	0.113447	4.99665	4.37131	0.114183		Ta3	989.835	212.714	241.858	623.327	153.558	336.612	20.2886	893.591	781.757	8.16808	4261.71
AtL1	206.379	42.9395	22.9936	149.562	17.0294	56.7755	7.81099	46.3264	52.371	5.14607	1.3403	30.6178		AtL1	153.98	32.0372	17.1556	111.589	12.7057	42.3603	5.82779	34.5642	39.0741	3.83949		AtL1	6.74051	1.40244	0.75099	4.88482	0.556195	1.85433	0.255113	1.51306	1.71048	0.168075		AtL1	619.138	128.818	137.962	897.373	119.206	397.428	39.0549	231.632	261.855	10.2921	2842.76
AtL2	132.478	38.8594	18.2314	132.594	16.3895	49.0469	5.72326	38.5434	37.5399	3.77712	1.04298	31.4144		AtL2	127.019	37.2582	17.4802	127.13	15.7141	47.0259	5.48744	36.9552	35.9931	3.62149		AtL2	4.21711	1.23699	0.580353	4.2208	0.521718	1.56129	0.182186	1.22693	1.19499	0.120235		AtL2	397.434	116.578	109.389	795.562	114.726	343.328	28.6163	192.717	187.7	7.55424	2293.6
AtL3	153.768	40.2299	17.5205	140.306	14.1395	54.7006	6.45432	40.8673	49.0247	5.19427	1.17791	30.5436		AtL3	130.543	34.1537	14.8742	119.114	12.0039	46.4387	5.47947	34.6947	41.6201	4.40973		AtL3	5.03438	1.31713	0.573623	4.59361	0.462928	1.7909	0.211315	1.338	1.60507	0.170061		AtL3	461.304	120.69	105.123	841.833	98.9764	382.904	32.2716	204.336	245.123	10.3885	2502.95
At1	212.261	59.124	20.4256	169.939	15.1182	79.1537	6.00898	53.921	75.8188	4.82966	1.26693	32.5715		At1	165.001	46.8178	16.0595	134.932	12.0516	62.8783	4.77455	42.919	60.0651	3.9054		At1	6.61384	1.82406	0.632589	5.23515	0.464721	2.43777	0.185041	1.65885	2.33854	0.147286		At1	636.783	177.372	122.553	1019.64	105.827	554.076	30.0449	269.605	379.094	9.65933	3304.65
At2	289.24	58.2683	19.4707	187.445	13.0067	82.9701	6.88434	56.512	68.1186	5.6583	1.2905	33.0513		At2	225.266	45.4694	15.0548	146.187	10.0591	64.6338	5.37192	44.0348	53.3809	4.45959		At2	8.77531	1.7704	0.587549	5.69279	0.392558	2.51769	0.209164	1.71518	2.07622	0.173203		At2	867.719	174.805	116.824	1124.67	91.0472	580.791	34.4217	282.56	340.593	11.3166	3624.75
At3	256.266	49.1836	16.4395	158.735	13.0363	69.9085	5.66876	50.6139	62.9015	5.88037	1.31002	29.9917		At3	198.866	38.1015	12.7035	122.791	10.0396	54.1144	4.4218	39.5387	48.7431	4.5036		At3	8.53463	1.63844	0.54786	5.28912	0.434677	2.32913	0.188638	1.68387	2.09533	0.196241		At3	768.798	147.551	98.637	952.412	91.2544	489.359	28.3438	253.069	314.508	11.7607	3155.69
At4	270.739	48.9912	16.7908	166.592	13.5821	75.4284	9.73934	42.4138	57.975	5.9563	1.2118	35.4783		At4	225.876	40.3241	13.8255	137.532	11.2339	62.1785	8.20394	34.8982	47.8908	4.90181		At4	7.62626	1.38224	0.473714	4.69853	0.382983	2.12775	0.27402	1.19671	1.635	0.168054		At4	812.218	146.974	100.745	999.551	95.075	527.998	48.6967	212.069	289.875	11.9126	3245.11
AtH1	339.084	95.0469	20.1523	235.769	12.4075	120.264	9.74583	62.2969	76.717	9.44209	1.10702	34.0509		AtH1	306.304	85.8584	18.2041	212.976	11.208	108.638	8.80367	56.2744	69.3005	8.52929		AtH1	9.95816	2.79132	0.591828	6.92402	0.36438	3.53189	0.286214	1.82952	2.25301	0.277293		AtH1	1017.25	285.141	120.914	1414.61	86.8522	841.847	48.7292	311.484	383.585	18.8842	4529.3
AtH2	276.828	99.1342	22.4779	227.107	14.8775	117.738	9.54077	66.8725	88.8255	9.22877	1.00264	34.6232		AtH2	276.099	98.8732	22.4187	226.509	14.8384	117.428	9.51565	66.6964	88.5917	9.20447		AtH2	7.99543	2.86323	0.649213	6.55939	0.429698	3.40056	0.27556	1.93143	2.56549	0.266548		AtH2	830.483	297.403	134.867	1362.64	104.143	824.168	47.7039	334.362	444.128	18.4575	4398.36
AtH3	262.055	94.0865	20.8976	224.518	14.4947	112.736	10.7965	61.3494	64.1747	10.2665	1.02143	32.592		AtH3	256.557	92.1124	20.4591	219.807	14.1905	110.37	10.5699	60.0621	62.8282	10.0511		AtH3	8.04048	2.8868	0.641187	6.88873	0.44473	3.45899	0.331261	1.88234	1.96903	0.315001		AtH3	786.166	282.26	125.386	1347.11	101.463	789.149	53.9824	306.747	320.873	20.533	4133.66
Nt1	82.5458	75.0652	79.4973	68.5965	13.2071	27.9225	2.57516	14.3892	108.918	0.501211	0.991745	21.1649		Nt1	83.2329	75.69	80.159	69.1675	13.317	28.1549	2.59659	14.509	109.824	0.505383		Nt1	3.90013	3.54668	3.75609	3.24105	0.624009	1.31928	0.121671	0.679863	5.14615	0.0236812		Nt1	247.637	225.196	476.984	411.579	92.4497	195.457	12.8758	71.9462	544.589	1.00242	2279.72
Nt2	57.664	88.4559	88.4108	93.6131	19.3956	35.5462	6.62197	22.1468	129.425	0.695069	1.01211	21.8542		Nt2	56.9741	87.3975	87.353	92.493	19.1635	35.1209	6.54274	21.8818	127.877	0.686752		Nt2	2.63858	4.04755	4.04549	4.28353	0.887499	1.62652	0.303007	1.01339	5.92221	0.0318048		Nt2	172.992	265.368	530.465	561.678	135.769	248.823	33.1099	110.734	647.126	1.39014	2707.46
Nt3	43.4812	79.5838	87.2678	79.4741	16.5207	31.4362	4.50552	15.6512	109.091	0.947566	1.11531	20.9216		Nt3	38.9858	71.3557	78.2453	71.2574	14.8127	28.1861	4.0397	14.033	97.8126	0.849598		Nt3	2.07829	3.8039	4.17117	3.79866	0.789648	1.50257	0.215352	0.748087	5.21428	0.0452912		Nt3	130.444	238.751	523.607	476.845	115.645	220.053	22.5276	78.256	545.457	1.89513	2353.48
Nt4	19.1247	66.988	65.3194	91.276	22.3454	39.4132	4.60052	19.9806	115.722	0.545078	1.08732	23.722		Nt4	17.5889	61.6084	60.0738	83.9459	20.5509	36.248	4.23106	18.376	106.429	0.501304		Nt4	0.806205	2.82388	2.75354	3.84775	0.941973	1.66146	0.193935	0.842281	4.87827	0.0229778		Nt4	57.3742	200.964	391.917	547.656	156.418	275.892	23.0026	99.9028	578.611	1.09016	2332.83
Nt5	35.6051	76.5583	79.1089	74.6275	19.3347	30.75	3.31838	13.9177	91.9172	0.641968	0.993457	20.4533		Nt5	35.8395	77.0625	79.6299	75.119	19.462	30.9525	3.34023	14.0094	92.5226	0.646196		Nt5	1.7408	3.74308	3.86779	3.64868	0.945309	1.50343	0.162242	0.680463	4.49401	0.0313871		Nt5	106.815	229.675	474.654	447.765	135.343	215.25	16.5919	69.5886	459.586	1.28394	2156.55
Me1	722.369	53.2094	19.4845	145.744	46.3094	94.5925	30.5301	94.2905	193.242	17.7426	3.01867	126.314		Me1	239.3	17.6268	6.45467	48.2807	15.341	31.3358	10.1138	31.2358	64.0156	5.87762		Me1	5.60047	0.412529	0.151062	1.12994	0.359033	0.733369	0.236698	0.731027	1.49819	0.137557		Me1	2167.11	159.628	116.907	874.461	324.166	662.148	152.651	471.452	966.21	35.4852	5930.21
Me2	588.067	58.3386	16.5172	129.56	33.1916	87.3984	21.7021	107.362	156.903	17.534	3.01867	126.314		Me2	194.81	19.3259	5.47169	42.9196	10.9955	28.9526	7.18929	35.5661	51.9775	5.80853		Me2	4.55924	0.452295	0.128057	1.00447	0.257332	0.677594	0.168255	0.832373	1.21646	0.13594		Me2	1764.2	175.016	99.1034	777.361	232.342	611.789	108.511	536.812	784.515	35.0681	5124.72
Me3	593.026	57.147	22.993	143.873	46.4227	93.6858	42.8133	120.357	216.019	23.9816	3.01867	126.314		Me3	196.453	18.9312	7.61693	47.6611	15.3785	31.0354	14.1828	39.8708	71.5608	7.94442		Me3	4.59769	0.443056	0.178263	1.11544	0.359912	0.726339	0.331929	0.933118	1.67478	0.185928		Me3	1779.08	171.441	137.958	863.239	324.959	655.8	214.067	601.784	1080.09	47.9632	5876.38
Me4	399.969	46.8257	16.7065	115.715	26.1938	76.2874	23.5529	115.866	139.889	19.4408	3.01867	126.314		Me4	132.498	15.512	5.53439	38.3331	8.67725	25.2718	7.8024	38.3833	46.3411	6.44019		Me4	3.10093	0.363036	0.129524	0.89713	0.203078	0.591451	0.182604	0.898304	1.08455	0.150723		Me4	1199.91	140.477	100.239	694.29	183.356	534.012	117.764	579.332	699.443	38.8816	4287.7
Me5	677.883	49.683	19.1945	137.425	37.5457	87.4715	9.94644	52.2271	212.326	17.3948	3.01867	126.314		Me5	224.564	16.4586	6.35858	45.525	12.4378	28.9768	3.29497	17.3014	70.3377	5.76241		Me5	5.25558	0.385189	0.148813	1.06545	0.291089	0.67816	0.077114	0.404913	1.64615	0.134861		Me5	2033.65	149.049	115.167	824.55	262.82	612.3	49.7322	261.136	1061.63	34.7896	5404.83
Me6	549.894	57.9919	15.3129	143.006	27.9268	72.7083	21.852	112.217	178.305	12.2212	3.01867	126.314		Me6	182.164	19.2111	5.07273	47.3739	9.25137	24.0862	7.23895	37.1744	59.0675	4.04853		Me6	4.26329	0.449607	0.11872	1.10872	0.216515	0.563702	0.169417	0.870012	1.38239	0.0947498		Me6	1649.68	173.976	91.8775	858.036	195.488	508.958	109.26	561.086	891.526	24.4423	5064.33
Amounts normed on nmol g FW-1
	3PGA	Triose-P	FBP	F6P	SBP	S7P	R5P	Ru5P+Xu5P	RuBP	2PG	total chlorophyll (mg gFW-1)	protein (mg gFW-1)
ZmL	732 ± 135.2	391.5 ± 42.2	23.7 ± 4.3	87.1 ± 7.12	12.8 ± 3.16	35.7 ± 4.63	5.4 ± 1.5	59.7 ± 15.4	72.2 ± 29.3	0.33 ± 0.06	1.79±0.08	53.8±2.8
Zm	658.4 ± 111.1	367 ± 88.6	13.6 ± 3.43	93.7 ± 11.1	12.2 ± 1.85	40.6 ± 10.4	4.9 ± 2.62	82.7 ± 23.8	57.5 ± 37.3	0.96 ± 0.81	1.82±0.37	49.6±10.1
Sv	225.4 ± 16	395.8 ± 29.4	31.1 ± 6.54	136.7 ± 8.34	48.1 ± 9.62	27.2 ± 2.21	6.4 ± 0.61	91.1 ± 13.9	30.9 ± 10.7	0.29 ± 0.07	0.89±0.04	45.1±0.92
Fb	336.2 ± 83.2	54.8 ± 10.7	2.74 ± 1.23	69.4 ± 11.2	1.18 ± 0.39	20.3 ± 4.65	8 ± 5.2	52 ± 12.4	2.22 ± 1.12	0.43 ± 0.39	1.48±0.35	54.2±14.6
Ft	321.3 ± 65.6	43.8 ± 10.1	4.66 ± 1.85	55 ± 12.3	3.73 ± 2.44	18 ± 4.71	5.1 ± 1.55	47 ± 13.5	7.2 ± 4.97	0.4 ± 0.33	1.33±0.14	48.6±13.6
Os	216.9 ± 6.56	144.5 ± 22.5	54.9 ± 4.73	202 ± 32.6	68.5 ± 13.5	74.4 ± 20.7	39.24 ± 13.5	497.1 ± 75.7	363.2 ± 46.6	4.91 ± 0.38	3.94±0.4	73.9±0.54
Ta	308.9 ± 46	69.1 ± 4.38	36 ± 4.53	99.4 ± 6.82	21.6 ± 0.33	45.4 ± 3.42	4.3 ± 0.25	191.3 ± 18.5	155 ± 9.49	4.69 ± 0.58	1.91±0.13	34.1±1.51
AtL	164.2 ± 38	40.7 ± 2.08	19.6 ± 2.98	140.8 ± 8.5	15.9 ± 1.52	53.5 ± 4	6.7 ± 1.06	41.9 ± 4	46.3 ± 7.78	4.71 ± 0.8	1.19±0.15	30.9±0.48
At	257.1 ± 32.8	53.9 ± 5.56	18.3 ± 1.97	170.7 ± 12.1	13.7 ± 0.99	76.9 ± 5.57	7.1 ± 1.85	50.9 ± 6.13	66.2 ± 7.63	5.58 ± 0.52	1.27±0.04	32.8±2.25
AtH	292.7 ± 40.9	96.1 ± 2.68	21.2 ± 1.19	229.1 ± 5.89	13.9 ± 1.33	116.9 ± 3.83	10.03 ± 0.67	63.5 ± 2.95	76.6 ± 12.3	9.65 ± 0.55	1.04±0.06	33.8±1.05
Nt	47.7 ± 23.9	77.3 ± 7.77	79.9 ± 9.22	81.5 ± 10.7	18.2 ± 3.45	33 ± 4.5	4.3 ± 1.54	17.2 ± 3.65	111 ± 13.5	0.67 ± 0.17	1.04±0.06	21.6±1.28
Me	588.5 ± 112.2	53.9 ± 4.8	18.4 ± 2.79	135.9 ± 11.5	36.3 ± 8.79	85.4 ± 9.01	25.07 ± 10.9	100.4 ± 25.2	182.8 ± 30.4	18.05 ± 3.79	3.02±0.23	126.3±3
