# Supplementary material for: Metabolite profiles reveal interspecific variation in operation of the Calvin–Benson cycle in both C4 and C3 plants
Source: J Exp Bot. 2019 Feb 18;70(6):1843–58. doi: 10.1093/jxb/erz051 (PMC6436152; doi:10.1093/jxb/erz051)
Supplement: Supplementary Dataset S2 [file erz051_suppl_supplementary_dataset_s2.xlsx]

## Sheet: raw data
Supplementary Dataset S2. Labelling kinetics of CBC and other intermediates after exposing M. esculenta to 13CO2 (supplementary data to Supplementary Figure S3): amounts of unlabeled form and 13C-isotopomers for each metabolite in the time kinetic pulse. Amounts are expressed as nmol g-1 FW. The number associated to a metabolite represents the number of 13C atoms incorporated in the metabolite. D…
	kinetic
Compounds	0	0	0	10	20	20	20	40	60	120	300	600	1800	1800	1800	3600	3600	3600
PGAs-0*	6884760	13056200	22313500	17511800	5356290	8211670	13489000	2751380	3546380	3211940	1104390	549476	1350950	716032	755446	655300	670984	413361
PGAs-1*	48919.8	0	76898.8	11525700	5633380	9584480	15109200	3063570	5373380	5978710	1794670	1112320	2686860	1334660	1196000	966936	1162200	439504
PGAs-2*	0	0	0	347689	795810	952418	1385480	802821	2192850	3845120	2610630	3094030	2169940	2612190	4481970	4064440	4073140	1805930
PGAs-3*	0	2470.77	2835.86	14259	271522	260038	371213	393755	1908860	5151700	3943200	9963040	562526	3901010	15836700	10788100	12661000	10452800
DHAP-0	40.9325	55.2288	47.9877	40.437	26.4866	24.2038	30.0443	17.2728	21.0795	15.3055	12.928	8.10075	10.6411	5.37662	6.84445	3.64606	7.25488	9.13847
DHAP-1	0.480177	0.339515	0.453048	25.0191	25.6105	20.5324	25.7618	17.3762	24.4561	16.7484	16.4243	6.35649	18.8434	5.73766	3.60375	4.22295	4.42008	3.40502
DHAP-2	0	0	0	0.579679	3.01016	1.87623	1.92161	4.29149	9.91671	9.79315	21.1765	12.0285	14.417	9.98256	9.9311	14.7107	9.72512	7.31087
DHAP-3	0	0	0	0	0.873828	0.495258	0.244504	2.06255	8.45772	11.6534	31.0105	33.5847	3.66675	14.0576	28.5192	36.3845	30.9715	34.2335
FBP-0	3.72711	6.1739	15.4519	13.3175	3.21519	6.6157	9.87873	1.93085	9.9538	7.14734	5.70818	2.37094	0.997333	0.79821	4.76558	1.01474	2.49744	3.55512
FBP-1	0	0.142094	0.00455743	8.58279	1.92975	3.84275	7.69441	1.4693	5.92847	2.88512	1.59927	0.67426	0.865876	0.618025	0.70626	0.373938	0.849037	0.594374
FBP-2	0	0	0	2.74663	1.38217	2.26804	4.74418	1.2945	7.03042	3.74946	2.84288	0.705628	1.66896	0.982282	0.624608	0.73763	0.595194	0.338249
FBP-3	0	0	0	0.209136	0.397547	0.773109	0.887176	0.683468	6.06003	4.8122	5.00189	1.27285	1.66657	1.49281	1.89799	1.68863	0.894367	1.28059
FBP-4	0	0	0	0.0685506	0.143967	0.256424	0.399027	0.355254	3.93974	4.77572	7.23929	2.46677	0.811813	2.08904	2.7657	3.22116	1.34782	1.3708
FBP-5	0	0	0	1.11514	0.292818	0.484599	1.14524	1.18568	1.87609	2.78321	7.07151	4.48321	0.774928	2.49692	6.45596	7.63435	2.97546	5.42828
FBP-6	0	0	0	0.155576	0.0537649	0.0509962	0.258409	0.107908	0.829954	1.68232	4.92613	6.47223	0.0198956	2.29658	10.3468	9.02018	4.26812	14.0736
F6P-0	87.8689	160.485	130.254	102.498	78.7884	60.9464	76.2264	37.6482	56.7621	36.2189	34.4821	22.473	29.8946	19.236	30.6963	9.39985	19.2809	24.5692
F6P-1	0	0.0426919	2.26457	46.9382	41.3623	31.5679	42.9998	23.5032	33.2506	16.3526	8.73943	3.75237	25.5762	3.55853	3.71923	1.31248	2.47049	4.24956
F6P-2	0	0	0	16.319	29.0124	23.472	28.0917	22.3744	39.0679	26.4494	11.7022	4.04337	37.6864	6.05932	5.38036	2.54653	4.12752	3.67103
F6P-3	0	0	0.0511308	0.218797	7.70848	4.72138	4.03347	10.4617	27.3409	26.3768	24.3061	8.46044	38.4452	7.61828	8.77434	5.12376	4.80875	3.20554
F6P-4	0	0	0	0.00884621	3.01377	1.1012	1.0931	5.16201	18.7658	29.4518	27.7434	16.7112	23.0805	11.5512	17.9156	12.7855	9.95963	6.78582
F6P-5	0	0	0	0	0	0	0	0.0452641	6.0043	13.6153	29.373	31.1958	5.27356	14.1095	41.2926	28.2233	22.431	18.9203
F6P-6	0	0	0	0	0	0	0	0	1.60739	9.43083	22.3923	47.4436	0	14.3442	65.9077	35.324	39.4299	63.4281
SBP-0	9.77004	13.4213	31.9913	25.8368	10.8158	17.5007	35.5219	7.02906	21.0756	16.3347	18.159	13.2059	12.3199	12.414	26.4304	13.8367	18.0308	30.9645
SBP-1	0.0712169	0	0.11781	7.40285	1.4602	5.6456	9.321	1.01791	5.88135	2.64267	3.40005	0.933142	1.07802	0.486063	1.83058	0.287003	0.873131	1.37841
SBP-2	0.170068	0	0	3.75264	1.4962	4.73235	8.87027	1.28393	6.62623	5.38321	5.366	1.94884	1.36301	0.987689	1.11919	0.778303	1.7023	0.363942
SBP-3	0	0	0	0.545892	0.172025	2.69684	4.80319	0.449853	6.32077	6.26534	9.56847	4.34309	1.9055	1.62103	3.65114	1.49018	2.69651	1.38079
SBP-4	0	0	0	0	0	0.571681	0.822263	0.192461	3.98803	7.30289	10.346	4.19087	0.931782	1.24006	3.77686	2.9482	2.19639	2.15306
SBP-5	0	0	0	0	0	0	0	0	2.4202	6.32192	10.635	4.25347	0.306699	0.95739	4.82814	4.21063	1.33867	3.00547
SBP-6	0	0	0	0	0	0	0	0	1.30509	3.35345	7.68365	6.1048	0.598334	2.04426	7.95718	9.7912	2.85053	8.40789
SBP-7	0	0	0	0	0	0	0	0	0.353725	1.77675	3.94365	7.13506	0	0.848477	10.5995	10.1733	3.13278	13.4321
S7P-0	51.5219	84.8569	90.8929	55.5155	48.4441	27.5398	37.228	6.98082	32.0689	4.10665	9.93444	2.9271	2.50328	0.985403	3.05914	0.800647	0.660885	1.29269
S7P-1	0	0.0821262	0.579483	29.7988	25.5918	28.0871	41.2897	11.5054	21.1237	5.19249	7.6818	1.57641	6.62542	0.583938	0.342949	0.120397	0.165981	0.266548
S7P-2	0	0	0	12.948	22.7581	24.0612	33.4135	13.3718	28.1669	11.3285	13.7002	3.26261	14.1135	1.26481	1.08926	0.267489	0.244442	0.42448
S7P-3	0	0	0	2.84755	11.6014	10.981	14.0802	9.80806	28.0852	15.1234	20.8667	7.88907	17.2399	2.53873	3.0086	1.01102	0.62055	1.21599
S7P-4	0	0	0	0.127883	3.20158	2.09335	2.0261	4.49724	18.3814	15.5049	25.6659	9.18566	12.9946	4.51778	5.99323	3.09838	1.53918	2.64033
S7P-5	0	0	0	0	0.805358	0.56444	0.321527	1.71303	11.7057	13.9495	27.5512	15.5992	5.95461	6.63828	12.0051	7.36541	3.69611	6.66529
S7P-6	0	0	0	0.988451	1.18767	0.736409	0.754016	0.872105	4.21673	7.40294	20.962	25.7496	1.78457	8.53018	26.2522	15.6356	9.11858	21.6059
S7P-7	0	0	0	0.305786	0.397791	0.30884	0.301383	0.31373	1.52082	3.96159	13.4225	35.3649	0.351081	7.01181	40.4599	18.354	14.6082	58.6849
R5P-0	23.1285	47.7375	8.85382	8.06242	23.9876	3.13596	4.88263	25.0343	13.0333	2.22439	1.91783	0.831442	4.93482	0.739211	0.51049	0.246216	0.199004	0.398399
R5P-1	0	0.0588114	0.00326356	1.74997	7.85829	1.49525	2.71502	32.3042	7.10266	2.51294	2.00557	0.357487	14.9642	0.589917	0.216943	0.104643	0.0791852	0.0782305
R5P-2	0	0	0	0.428793	3.04648	0.559434	1.24331	20.6347	5.98749	3.34454	3.37287	0.620834	22.3322	1.58231	0.558647	0.605501	0.306708	0.0668354
R5P-3	0	0	0	0	1.15418	0.0650853	0.339489	11.1267	5.35876	3.54475	4.99318	1.63198	16.5802	2.60011	1.53208	1.6958	0.505767	0.805832
R5P-4	0	0	0	0	0.300532	0	0.41689	2.56342	1.70197	2.77319	4.20212	3.48959	6.72879	3.88649	4.45836	5.62136	2.54288	3.35648
R5P-5	0	0	0	0	0.00742297	0	0	0.555439	0.824962	1.32667	3.64511	5.3303	0.754099	4.12291	8.80805	8.2167	3.88495	10.9929
Ru5P+X5P-0	161.053	197.528	51.313	66.5643	99.9301	19.9212	22.1215	51.9491	43.1683	10.3423	6.47408	1.37549	10.3671	0.828419	0.665601	0.0804611	0.591507	0.0601178
Ru5P+X5P-1	0.636136	0	0	12.1259	31.0168	10.4106	17.276	68.2962	26.8675	14.4891	8.77658	1.01372	35.5427	2.15305	0.39149	0.289931	0.330563	0.286304
Ru5P+X5P-2	0	0	0	0.471381	11.0534	1.80648	4.26502	43.3158	21.5412	16.1235	17.5937	2.27019	56.9952	8.85246	2.03929	3.53144	1.9013	0.550748
Ru5P+X5P-3	0	0	0	0	3.14435	0	0.0547025	22.9701	17.7334	18.5867	25.6559	5.73878	45.3924	13.0006	4.8734	12.8392	6.2864	4.35952
Ru5P+X5P-4	0	0	0	0	0.372003	0	0.372654	3.60839	5.56965	8.88261	22.9555	15.1607	15.6477	18.8409	21.3979	37.0116	16.6218	12.2145
Ru5P+X5P-5	0	0	0	0	0	0	0	0	1.51366	4.80588	20.0683	30.7056	1.45205	25.8416	40.039	66.5533	34.2306	55.9131
RuBP-0	67.6203	76.6187	205.443	172.143	26.3002	66.2135	92.304	10.4826	98.5954	39.2194	21.3247	4.00247	3.26365	0.730692	2.18014	1.44552	4.24496	4.36926
RuBP-1	0.576148	0.454833	1.51865	38.5067	9.30847	37.198	60.5957	18.6878	59.3526	49.5023	20.3845	2.22691	11.2826	3.0347	1.50944	1.71824	2.68522	1.67548
RuBP-2	0	0	0	3.34465	4.43754	13.821	15.2144	13.3217	54.1645	62.2128	38.995	5.91364	18.2066	7.65123	9.71224	10.3833	8.27234	5.02285
RuBP-3	0	0.333105	0.182628	0.0381143	1.49526	3.90627	4.30441	6.33414	47.5418	81.2863	65.8994	16.4603	13.6288	11.4555	31.0482	35.4966	20.8097	19.7792
RuBP-4	0	0	0	0	0.419361	0.903247	0.553146	2.74212	19.1317	44.3395	64.7455	31.8845	9.32569	23.2923	86.3772	98.0264	66.738	66.1669
RuBP-5	0	0	0	0	0	0	0.318611	0.276482	4.99033	31.2318	60.8245	62.3667	0.355076	21.5287	193.21	158.824	140.727	253.36
G6P-0	107.479	212.948	210.954	231.715	174.269	139.304	164.759	71.4519	149.84	93.9829	80.5925	48.3637	65.6584	42.3843	79.0699	26.1634	46.1837	68.2476
G6P-1	0.620391	0.735756	2.15776	19.4659	26.1696	17.6789	28.6693	19.7941	66.8185	28.9458	19.4909	8.4485	33.2275	8.68775	10.6037	4.57931	8.52891	9.90476
G6P-2	0.819818	0	0	2.7811	14.4558	10.5465	13.1133	15.7411	68.4343	35.8509	25.9801	9.63812	49.3319	11.0875	11.8965	5.50761	8.52227	8.36895
G6P-3	0	0	0	0	1.80331	0.477456	1.33357	6.74351	39.1611	38.0873	45.6131	13.5316	42.2222	14.7607	16.6207	10.8787	8.03289	9.74229
G6P-4	0	0	0	0	0.0934274	0	0	1.86915	28.8642	34.9642	52.6417	25.3135	25.9962	15.9043	28.4205	17.4409	11.9376	10.312
G6P-5	0	0	0	0	0	0	0	0.204638	5.08978	16.5648	46.4775	44.4237	8.00393	17.948	64.5719	43.5364	25.5129	26.3253
G6P-6	0	0	0	0	0	0	0	0	3.14907	8.69957	36.4744	59.8643	0	15.7955	109.459	60.6687	41.8799	81.4515
G1P-0	23.2062	27.156	27.7052	14.9443	25.8825	26.9571	19.8939	9.02226	11.3345	18.5575	11.9856	14.5028	14.315	12.5004	13.4199	5.67691	17.4338	17.47
G1P-1	0.118318	0.0595023	0.16308	0.722067	1.75196	1.96972	2.00214	1.3789	2.32899	1.92484	1.55375	1.23952	2.42074	0.997452	0.701663	0.541584	0.793029	0.933756
G1P-2	0	0.0260231	0.110081	0.47635	1.12536	1.77479	2.01401	1.19015	2.56636	3.80621	2.07689	0.765612	2.73385	0.918515	0.474841	0.343267	0.726647	0.532171
G1P-3	0	0	0	0	0.193901	0.126127	0.314894	0.514117	1.59613	3.79978	3.20033	0.815012	3.24563	1.34891	0.953582	0.984661	1.17532	0.649051
G1P-4	0	0	0	0	0.399168	0.188719	0	0.641291	1.03213	3.86829	3.42157	1.51335	2.2136	1.55191	2.14335	2.3141	1.55264	1.03113
G1P-5	0	0	0	0	0	0	0	0	0.21008	0.945381	4.06908	2.36794	0.653488	2.23009	3.7774	3.71847	2.79642	1.53852
G1P-6	0	0	0	0	0	0	0	0	0.0294531	0.62941	1.99867	4.50367	0	1.43921	5.60074	4.73493	3.80766	4.91969
ADPG-0	1.05935	2.09184	2.83432	2.42439	2.12254	1.77057	2.29537	0.7948	1.94695	0.706435	0.227053	0.22234	0.162688	0.105934	0.194277	0.0820259	0.143877	0.261318
ADPG-1	0	0	0.0220181	0.232661	0.748213	1.18399	1.34481	1.1264	1.12804	0.484231	0.0608717	0.0331412	0.3369	0.106904	0.0186424	0.00904302	0	0.0300138
ADPG-2	0	0	0	0.0463073	0.477959	0.424993	0.430206	0.877736	1.2373	0.698235	0.182495	0.00361945	0.689552	0.135589	0.015897	0	0.0293018	0
ADPG-3	0	0	0	0	0.0361374	0.0172946	0.0431887	0.392825	0.793759	0.823624	0.271265	0.115194	0.710806	0.244018	0.079758	0.198151	0.0614287	0.0697579
ADPG-4	0	0.00241382	0	0	0.00436882	0.000265609	0.0132199	0.0949662	0.42519	0.799545	0.282599	0.281142	0.381289	0.400618	0.185046	0.416541	0.258199	0.221981
ADPG-5	0	0	0	0	0	0.000857799	0	0.0328714	0.195915	0.266614	0.245292	0.865051	0.0747372	0.556055	0.36418	1.07391	0.656593	0.570867
ADPG-6	0	0	0	0	0	0	0	0	0.0545779	0.188216	0.219922	0.741906	0.0489421	0.424139	0.817808	1.13153	1.15357	1.84755
UDPG-0	104.873	103.742	109.468	72.4313	57.7177	85.8892	92.9363	75.0026	89.8691	77.3794	38.5692	38.1285	43.752	39.4754	45.1064	29.8845	43.1318	60.3683
UDPG-1	0	0.446681	0.0951871	3.38563	3.43461	4.26573	6.3654	12.1897	17.5143	10.9556	5.34542	6.91204	13.218	9.17974	6.6701	4.23062	8.16271	8.24236
UDPG-2	0	0.0715672	0	0.987428	1.0149	2.72344	2.77332	9.10424	14.9154	11.4019	5.63588	5.404	18.1674	7.57469	3.74716	4.51679	6.79726	4.94244
UDPG-3	0.18172	0	0	0	0	0.0869682	0	3.29813	8.64163	8.58125	8.11212	4.54378	13.1597	7.56119	5.52537	9.74033	4.16099	4.05704
UDPG-4	0	0	0	0	0	0	0	1.26957	3.87548	6.76036	7.98849	6.56737	8.68203	7.97509	7.85624	15.8565	7.34977	4.81961
UDPG-5	0	0	0	0	0	0	0	0	0.473251	2.36942	5.46505	7.84257	1.24365	10.1606	13.0265	28.0507	11.469	8.65517
UDPG-6	0	0	0	0	0	0	0	0	0.0722332	1.41096	4.65514	11.5346	0.0500941	6.69256	19.7284	37.6249	16.6722	26.0585
2PG-0	20.5662	17.7928	22.4261	5.71557	11.4007	7.3886	11.621	11.1252	15.9152	7.40428	5.34139	1.34708	5.49716	2.31211	2.50846	1.94765	1.19079	1.92861
2PG-1	0	0	0	0.218023	1.73488	2.18854	1.08548	3.72442	5.69511	5.16377	7.04356	2.0207	5.77314	3.13533	5.19238	3.36396	2.00709	4.07212
2PG-2	0	0	0	0.393508	1.17937	0.602975	0.748551	2.83817	6.39335	7.01017	15.6929	14.6561	2.727	4.3052	18.4784	14.9517	9.3457	19.7747
Glycolate-0*	2607.27	2172.3	2669.95	785.506	1878.05	3032	1513.44	1333.06	1414.93	1931.78	1866.54	1832	1486.58	1283.16	2900.23	653.736	1627.3	2182.53
Glycolate-1*	0	0	0	22.0773	75.7704	17.321	26.3929	245.709	165.696	217.04	337.55	320.752	504.589	277.736	537.466	210.877	282.191	248.573
Glycolate-2*	46.0004	10.3828	55.58	0	58.2091	109.789	0	246.069	258.545	455.382	753.997	1455.96	242.405	491.513	2163.83	817.65	1334.76	1598.62
Glycine-0*	19331.4	10094.3	12454.9	4274.64	6149.91	11653.7	10032.5	13923.8	11948	12169.1	0	10321.2	5991.96	5569.81	5729.19	41728.3	4375.15	6053.7
Glycine-1*	0	0	0	0	49.4391	0	0	894.309	1247.08	1743.52	52799	3108.81	4297.47	2565.47	4037.63	3388	2644.33	3514.17
Glycine-2*	0	0	0	0	0	0	0	329.793	1102.67	2442.97	0	9338.42	1399.58	3121.45	14030.2	9128.73	5944.99	15157.3
Serine-0*	87978	43508.8	28461.1	43195.9	41858.5	53921.3	31997.4	56992	72559.2	58374.5	22491.5	18579.7	26883.5	13310.1	9664.57	5623.23	7969.16	8922.37
Serine-1*	3490.4	1116.06	408.221	1162.72	1419.92	1782.82	615.089	2755.74	3151.09	4799.85	4928.27	5683.45	25242.5	9959.92	4426.63	5212.18	5901.5	4158.09
Serine-2*	505.968	0	0	0	0	0	0	283.394	507.358	2113.53	4983.56	9566.66	15155.5	12359.3	12192.8	15995.5	10001.5	10678.6
Serine-3*	0	0	0	0	0	0	0	0	0	200.319	2627.47	12788.4	3293.86	10986.4	24169.1	31005.1	14262	32565.5
Glycerate-0*	1813.72	12636.4	15936.9	9437.71	40907.4	16400.5	6740.39	1001.32	7868.15	7538.25	16198.5	9751.63	5227.51	6974.38	48080.9	563.879	7917.57	5223.15
Glycerate-1*	0	0	0	0	457.771	0	0	41.9726	0	53.3742	0	407.617	820.332	111.597	1866	68.2139	333.833	161.738
Glycerate-2*	0	0	0	0	0	0	0	17.522	0	0	0	1093.55	409.483	407.513	3087.16	145.149	916.921	911.557
Glycerate-3*	17.838	13.5775	0	0	0	0	8.22105	0	4.88385	98.5017	179.146	2176.35	121.941	566.569	7422.21	274.945	1891.74	4275.75
PEP-0*	600970	959028	2324370	4640270	1388760	1692220	2235170	445474	1241570	658709	275629	136635	148697	163538	210145	267867	148123	125539
PEP-1*	0	2572.28	10244.1	737658	453462	744337	1162250	395148	1356860	927520	279304	150001	218341	148410	167571	191031	112493	47104.7
PEP-2*	0	0	0	0	24222.9	33442.7	48229	88683	391144	487291	376329	352086	187602	239305	510449	541793	305411	142737
PEP-3*	0	0	113.501	0	815.564	2091.5	3515.18	26280.8	274508	607933	558602	1111080	42053.8	378330	1763400	1480280	1019380	816316
Pyruvate-0*	3307.88	571.415	651.038	398.117	450.809	1161.56	584.295	1077.26	690.85	706.072	560.876	608.884	442.612	2516.33	1176.79	289.22	1036.27	772.815
Pyruvate-1*	0	0	0	0	16.4785	27.0329	0	0	0	29.8602	7.74621	7.74922	40.8961	0	1.75885	30.3196	63.381	0
Pyruvate-2*	0	0	8.1257	0	0	0	14.5962	0	2.82191	46.2565	4.02556	11.2122	55.7065	25.3689	30.6441	39.373	141.924	25.8979
Pyruvate-3*	29.9886	0	0	0	0	0	0	0	0	32.8457	0	37.2689	64.8419	52.2048	69.6106	87.7216	296.091	136.281
Alanine-0*	229.237	436.982	386.837	283.68	488.56	969.957	439.848	131.811	482.829	224.938	462.771	351.018	179.091	253.593	608.909	116.051	257.891	290.844
Alanine-1*	37.4722	4.7647	11.0293	0	23.9056	18.2095	38.3828	0	0	4.23769	33.677	12.0245	76.6895	38.1135	54.7179	19.0688	71.348	25.2729
Alanine-2*	10.8561	8.99682	0	0	0	0	0	0	11.3391	0	47.9477	55.8115	34.2891	33.2129	125.906	88.2454	105.403	71.7811
Citrate-0*	9996.3	32350.3	74496	144319	47551.7	61741.8	48212.1	7361.6	77829.9	28965.6	92081.7	34610	-	32879.4	-	24549.4	27837.7	49457.8
Citrate-1*	0	0	0	1565.53	0	0	490.948	0	1109.21	0	0	0	-	0	-	0	0	0
Citrate-2*	0	274.375	0	776.451	0	0	0	0	0	0	2227.29	0	-	0	-	0	0	0
Citrate-3*	0	0	0	0	0	0	0	0	0	0	0	0	-	0	-	0	0	0
Citrate-4*	0	0	0	0	0	0	0	0	0	0	0	0	-	0	-	0	0	0
Citrate-5*	0	0	0	0	0	0	0	0	0	0	0	0	-	0	-	0	0	0
2OG-0	1040.53	305.097	521.79	231.294	218.962	174.825	491.33	595.793	315.882	446.826	323.867	317.627	877.406	343.575	344.473	404.306	400.828	600.857
2OG-1	5.64044	1.57217	4.85776	1.67783	1.88006	4.03208	4.8262	4.9293	0	3.12894	4.22929	4.72254	8.34696	6.06614	8.50418	16.9773	13.901	15.8983
2OG-2	0	0	0	0	0	0	0	0	0	0	0	0	0	0	0.331184	1.31194	0.664596	0.585677
2OG-3	0	0	0	0	0	0	0	0	0	0	0	0	0	0	0	1.68319	0	0.236417
2OG-4	0	0	0	0	0	0	0	0	0	0	0	0	0	0	0	0	0	0.001191
2OG-5	0	0	0	0	0	0	0	0	0	0	0	0	0	0	0	0.0758008	0	0.229643
Succinate-0	193.206	94.1196	224.787	161.987	41.1422	56.9017	115.187	75.5101	91.8731	219.091	364.574	221.124	207.758	257.125	339.155	139.484	250.35	465.594
Succinate-1	0.555852	0.623956	1.55601	0.538225	0.26038	0.285664	0.800511	0.154416	0.115899	0.937265	1.76425	0.522302	1.81405	2.24858	2.97413	2.17008	3.6062	5.27765
Succinate-2	0	0	0	0	0	0	0	0	0	0	0	0	0	0	0.0645348	1.04853	0.0773902	0.739103
Succinate-3	0	0	0	0	0	0	0	0	0	0	0	0	0	0.0246342	0	0.587902	0.0550548	0
Succinate-4	0	0	0	0	0	0	0	0	0	0	0	0	0	0.0512286	0.0194789	0.750561	0	0.179917
Fumarate-0*	66053.9	188150	331490	174601	204054	307050	255794	65014.8	232258	211763	311545	374877	182930	172111	518629	161290	295547	430008
Fumarate-1*	221.767	1136.17	2298.08	1232.57	1729.18	1938.4	1750.14	341.642	1802.65	1674.71	2251.38	2979.37	1843.83	1642.06	4786.56	1452.35	2897.12	4464.31
Fumarate-2*	0	5.23015	410.858	0	212.496	264.741	284.278	0	235.888	228.232	410.522	734.036	448.498	378.073	1204.24	96.986	866.614	1153.59
Fumarate-3*	0	0	0	0	0	0	0	0	0	0	0	0	0	0	0	0	0	0
Fumarate-4*	0	0	0	0	0	0	0	2.54609	0	0	0	0	0	94.1835	0	478.868	0	505.812
Malate-0	9775.56	16831.9	12161.9	16684.7	17908.5	7516.37	7853.64	5777.76	14121	7353.98	16530.4	7029.82	13524	7208.97	20044.3	3619.25	6138.73	7612.1
Malate-1	3.55103	8.61454	7.90851	0	23.0171	14.8634	32.2985	23.5071	37.8884	27.4033	35.2266	54.5635	259.966	187.568	270.384	346.358	306.282	453.506
Malate-2	0	0	0	0	0	0	0	0	0	0	0	7.47107	109.648	60.9498	23.291	228.981	128.705	63.0695
Malate-3	0	0.100232	0.150918	0.525054	0.47578	0	0	0.179039	0.66334	1.9192	3.16221	10.6758	57.4409	67.9778	53.7314	375.1	86.8942	105.647
Malate-4	0	0.749237	0.73132	0	0	0	0.67569	0	2.12694	3.64844	2.1389	16.7049	11.8089	54.3341	101.294	537.851	48.4113	197.995
Aspartate-0	1470.9	3542.81	2521.55	3816.08	3378.36	3087.59	3216.7	2611.76	4276.71	2453.55	1588.07	1486.55	1906.37	1378.67	3050.29	1279.05	1835.83	2088.25
Aspartate-1	30.9848	125.489	78.9845	109.924	96.7962	103.413	151.594	115.291	167.823	139.02	64.423	84.8517	656.1	216.102	385.425	406.9	292.321	317.188
Aspartate-2	0	0	0	0	0	0	0	5.8653	0	7.73675	0	8.75681	409.383	123.751	108.768	317.346	192.664	83.6003
Aspartate-3	0	1.58531	0	0	0.240567	0	0	0.966101	2.27603	1.59886	1.72081	11.4	183.638	135.116	102.015	585.821	147.673	155.32
Aspartate-4	0	0	0	0	0	0	0	0	0	0.583757	0.596127	16.5238	22.9186	129.811	221.192	992.119	79.43	287.208
Glutamate-0	3254.18	4388.21	3869.89	3895.91	3650.13	3611.99	5343.53	4079.53	7207.09	4543.6	2769.88	3144.82	4705.82	3089.63	4588.91	3957.72	3233.97	4154.81
Glutamate-1	13.3531	6.86358	3.55535	8.16504	5.9092	4.48519	18.8475	18.9827	19.1339	0.411664	5.88159	0.836436	32.8537	20.1428	31.9626	58.5592	44.083	38.7641
Glutamate-2	0	0	0	0	0	0	0	0	0	0	0	0	0	3.42936	28.2396	40.1843	15.7543	25.4861
Glutamate-3	0	0	0.0741422	0	0.0175695	0.385763	0.365564	0	0	0	0.0901954	0	2.30903	1.34549	2.13561	28.8509	2.69174	4.37563
Glutamate-4	0	0.521139	0.0453419	0	0.0384224	0.131999	0	0.0578656	0.441319	0	0	0	0.94769	0.478242	1.06193	7.86595	0.39358	0.0930484
Glutamate-5	0	0	0	0	0	0	0	0	0	0	0.460805	0	0	0	0.45199	6.064	0.178019	1.30244
Leucine-0*	39509.4	26291.3	206471	4739.71	33903.1	31404.3	24382.1	24300.1	82458.1	15839.4	66572.3	106180	2777.01	16224.6	52589.7	29342.9	136422	15719.4
Leucine-1*	0	0	1964.89	0	0	0	0	0	446.358	0	302.373	741.777	0	0	143.625	0	1336.96	115.527
Leucine-2*	0	0	661.782	4.97377	0	0	0	0	0	0	0	15.9042	26.5197	0	0	0	321.935	35.6951
Leucine-3*	18.5278	24.7788	0	0	3.75971	0	14.9146	26.9478	0	12.8326	0	0	28.4835	4.25639	0	38.9365	0	0
Leucine-4*	0	0	4.77331	0	0	0	0	0	0	0	0	0	0	0	0	26.4232	0	0
Leucine-5*	0	44.1909	159.565	0	31.8643	0	45.7439	0	69.8719	0	59.2757	52.0411	0	0	45.0573	49.1773	122.029	0
Isoleucine-0*	61680.4	39762.7	196802	16631.2	47705	69345.7	30178.6	32213.8	60214.6	19530.6	78306.8	149343	5789.41	21309.1	57738.4	21713.3	166828	42513.5
Isoleucine-1*	433.935	87.9627	2548.08	0	205.214	619.409	0	0	482.301	0	610.88	1899.85	179.677	0	404.421	0	2353.24	295.3
Isoleucine-2*	128.118	5.21345	1286.06	0	30.6835	187.536	0	0	123.275	0	102.672	1016.08	81.9301	0	24.3954	41.8239	1354.85	456.805
Isoleucine-3*	31.838	44.1742	0	5.64313	61.052	68.0775	20.6449	29.6678	54.479	17.3849	0	54.2381	30.0901	48.8142	48.1935	41.2302	32.1504	101.734
Isoleucine-4*	26.7253	31.8334	29.6217	0	28.0783	38.7864	0	0	39.1704	0	43.9906	17.1398	0	0	0	23.9279	73.5462	91.5315
Isoleucine-5*	222.396	178.881	832.241	35.4064	169.073	264.071	96.6338	112.939	244.642	61.1263	297.359	637.809	30.9316	62.336	264.285	104	741.139	339.91
Lysine-0*	43875.6	4489.82	56654.7	4157.59	6722.36	7349.12	3322.3	21249.8	8622.67	2267.88	18546	22523.3	1354.84	3577.96	10659.6	3248.08	32457.3	5341.6
Lysine-1*	2704.54	544.635	6428.97	0	957.606	1452.05	0	933.081	680.519	0	12631	3394.32	0	1979.94	14796.2	0	3482.12	0
Lysine-2*	909.119	270.63	1611.92	270.656	333.098	232.826	975.344	145.752	95.6372	124.737	428.837	1046.86	417.428	237.54	832.905	298.387	837.522	1954.24
Lysine-3*	468.994	0	4220.01	42.4863	207.08	435.266	2896.2	215.831	23.8658	92.3293	12526.1	1030.55	355.56	864.867	10922.5	174.895	1133.42	0
Lysine-4*	2917.44	0	4108.14	0	1022.71	1500.53	0	1116.47	797.203	0	2715.58	2518.62	0	0	0	0	3139.77	0
Lysine-5*	253.96	0	1443.09	0	297.691	432.399	847.503	96.9143	58.0528	100.125	2657.37	539.208	0	597.046	3987.45	0	846.799	0
Histidine-0*	2244.65	2232.57	6728.58	1652.96	1120.31	4168.63	2267.46	2149.39	2241.97	1823.36	3849.31	6311.31	1215.57	978.093	3737.95	2577.39	6426.7	6444.14
Histidine-1*	1086.64	1128.37	2142.2	864.394	529.031	1603.07	1105.44	604.486	370.802	878.126	1720.85	2258.77	569.764	433.56	1793.9	501.493	2642.29	2805.91
Histidine-2*	675.756	719.401	1326.38	565.774	369.586	991.125	677.32	435.186	257.452	599.347	1156.32	1380.03	391.605	294.908	1197.65	330.411	1570.78	1628.78
Histidine-3*	505.933	556.466	1012.57	388.381	309.925	794.497	498.171	349.979	249.32	374.231	746.756	1027.31	259.488	225.387	1023.09	351.198	1300.26	1235.28
Histidine-4*	706.95	691.921	1378.04	540.914	376.345	1068.86	741.861	452.957	285.123	580.861	1206.28	1406.56	432.35	282.497	1158.45	390.258	1681.92	1711.04
Histidine-5*	551.568	612.853	1112.79	461.095	313.127	811.606	577.569	366.724	259.854	495.431	1266.98	1107.87	420.916	267.617	1080.55	370.814	1330.27	1664.97
Phenylalanine-0*	48507.1	14763.1	79111.1	8861.32	22885.5	48617.6	28196.9	39245.6	56014.5	12616.2	45624.9	84755.2	8928.83	17787.7	47642.9	36548.8	89404.9	43500.1
Phenylalanine-1*	0	0	194.278	0	0	0	0	0	0	0	274.107	271.592	0	0	728.839	0	1127.35	813.98
Phenylalanine-2*	0	0	0	0	0	0	0	0	0	0	0	0	96.8439	142.406	698.516	142.186	215.077	987.267
Phenylalanine-3*	83.5326	30.7436	83.4345	0	47.0589	90.2869	48.167	49.4175	89.505	0	69.9662	95.7991	147.438	209.346	129.575	415.536	226.688	97.1739
Phenylalanine-4*	508.558	54.5051	323.422	38.9714	52.4886	105.567	191.034	115.333	101.367	50.6159	261.906	351.103	200.54	231.882	225.798	652.425	355.058	551.241
Phenylalanine-5*	63.6209	0	61.4498	0	0	38.276	19.2632	10.3346	68.4466	0	27.6568	31.3413	93.5948	162.225	146.746	827.35	113.985	216.211
Phenylalanine-6*	104.492	30.9475	49.7255	61.0461	42.0649	92.2249	0	42.8582	146.049	0	63.5227	0	115.818	194.054	256.203	1228.85	186.794	463.269
Phenylalanine-7*	0	50.7937	131.664	95.9071	31.666	116.513	51.893	0	117.945	38.0419	170.406	105.318	78.6185	124.102	359.465	1134.24	124.591	653.417
Phenylalanine-8*	0	0	0	0	0	0	0	0	0	0	0	0	0	0	0	0	0	0
Asparagine-0*	1176.27	1188.07	8084.39	1201.18	1359.86	1990.61	1058.25	1289.04	1586.72	856.302	2794.46	2692.17	740.905	1202.5	6443.91	1426.73	5417.13	4454.61
Asparagine-1*	0	0	0	0	0	0	0	0	0	0	0	0	15.3948	0	0	38.3836	0	0
Asparagine-2*	0	68.2663	0	213.128	62.3001	10.0703	56.1155	0.668611	152.668	0	0.0533957	0	34.0197	0	332.173	33.2561	0	0
Asparagine-3*	0	0	7.60906	19.729	19.1972	13.4106	21.4993	0	0	0	7.71516	18.0718	0	0	0	34.1685	18.4964	39.4312
Glutamine-0*	24416.4	16303.7	15257.6	15867.5	26065.7	38007.4	12762.4	23663.3	51644.8	25646.7	24350.1	24220.2	46022	31764.1	68473.5	53632.2	24265.2	22109.4
Glutamine-1*	5450.37	1481.32	2772.49	1561.53	4972.91	3432.64	1373.36	3306.72	2669.52	3206.42	2777.53	3128.33	0	4089.79	7827	5661.49	3875.45	2963.68
Glutamine-2*	2982.86	760.777	1704.09	806.27	2873.17	1787.91	711.199	1826.02	946.07	1673.39	1573.16	1766.1	0	2149.96	4825.62	3267.14	2212.59	1780.43
Glutamine-3*	817.781	349.063	454.747	373.27	778.712	674.162	285.748	582.212	654.636	624.33	504.342	516.757	0	755.419	1707.29	1210.74	646.128	649.965
Glutamine-4*	926.564	331.416	559.998	400.116	910.534	700.484	390.777	613.662	417.421	676.099	555.561	654.473	0	796.904	0	1014.41	723.107	696.859
beta alanine-0*	197.438	146.627	355.679	98.7191	79.8464	242.443	166.951	116.14	191.631	127.754	262.767	275.833	132.109	146.627	320.837	174.21	275.833	352.776
beta alanine-1*	0	5.54985	0.942948	8.75298	0	0	0	6.79634	23.4813	0	0	7.24934	11.0517	0	0	16.7274	15.9598	0
beta alanine-2*	0	0	4.03863	0	0	5.64331	0	0	13.2826	0	3.8864	3.20974	23.5676	0	0	0	16.7489	0
beta alanine-3*	0	0	0	0	0	0	0	0	0	0	0	0	0	0	0	0	22.0792	0
Threonine-0*	5988.46	2751.46	8422.1	3128.13	2935.38	5769.23	4085.99	4987.93	6207.7	5959.04	5310.16	9359.36	5004.12	4324.35	6194.45	4668.65	7183.21	10923.4
Threonine-1*	0	11.6777	0	0	5.34932	0	0	0	0	0	0	0	0	0	0	0	0	0
Threonine-2*	0	0	0	0	0	0	0	0	0	0	0	0	0	0	0	0	0	0
Threonine-3*	32.1323	35.3111	2.37148	19.5733	31.5994	43.1814	10.6458	21.1918	31.6175	0	31.0639	29.8284	50.2979	25.2067	43.3099	64.193	21.8866	14.5237
Threonine-4*	21.1859	0	31.0758	0	0	20.1727	0	7.75784	0	0	0	11.9037	0	11.0141	11.1852	67.6576	0	38.6882
Sucrose-0*	735435	657795	775733	599534	724641	738789	716155	644732	719388	722151	745591	741454	707280	661067	734887	588538	660208	738943
Sucrose-1*	54476.2	42116.8	71317.4	34463.9	49138.7	60282.5	53269.6	38909.2	52867.2	53777.8	67072	68869.1	69328.2	50005.1	71794	49743.4	84083.7	74930.1
Sucrose-2*	0	0	0	2594.03	0	0	0	371.814	0	0	0	0	9907.85	3774.04	2307.34	12193.5	32023.4	5712.9
Sucrose-3*	0	0	0	0	0	0	0	0	0	0	0	676.87	5692.15	3521.58	4051.39	13285.2	28059	5375.45
Sucrose-4*	0	0	335.057	9.068	0	0	0	0	0	0	1170.83	5849.03	4525.25	6587.51	11831.7	22831.1	19285.5	13319.3
Sucrose-5*	0	0	26.6135	0	0	0	0	0	0	22.8846	495.386	4904.48	356.522	4905	14118	29959.8	7975.53	19232.3
Sucrose-6*	180.386	144.989	155.254	126.54	193.057	167.825	137.552	146.089	184.975	218.758	330.807	3182.73	0	2827.6	10671.7	26189.1	2643.93	16059.6
Glucose-0*	440528	162515	318757	191568	422438	298048	153488	324555	197145	303093	312567	294917	-	366637	-	398477	322166	308902
Glucose-1*	20455.5	4356.88	9659.17	5228.23	18298.3	10261.3	3977.44	11459.2	5660.91	10195.8	9327.6	8971.86	-	14749.3	-	19885.9	14394.7	10122.1
Glucose-2*	7066.45	878.549	2651.04	1453.37	6966.51	3114.59	690.383	3754.13	1573.05	3232.12	2539.13	2726.32	-	5515.08	-	9243.9	7443.04	3369.22
Glucose-3*	0	0	0	0	0	0	0	0	0	0	0	0	-	0	-	3384.22	1965.79	1180.87
Glucose-4*	0	0	0	0	0	0	0	0	0	0	0	0	-	0	-	4585.84	0	2247.89
Fructose-0*	1700650	1057350	1013380	1353860	1759310	1523990	767349	1661880	1226360	1612650	827462	1340930	0	1588250	611146	1645090	1446470	847650
Fructose-1*	37263.5	20554	15315.8	30523.7	39758.8	34485.3	8305.41	35570.7	27682.1	37438.7	10290.5	29196.3	0	36710.7	6727.28	43771.7	55050.9	16060.5
Fructose-2*	9856.66	12381.3	8541.64	16084.8	13374.6	11438.4	6038.48	12322.3	15021.4	17245	6198.45	12587.6	192061	12198.1	4458.85	21997.3	31070	14547.4
Fructose-3*	839.069	97.7434	328.873	0	534.552	555.421	329.269	393.26	0	324.279	857.866	923.991	0	1852.81	2239.2	19451.4	7160.52	17246.4
Rhamnose-0*	105438	34812.7	163823	21801.7	38681.4	123796	108672	15147.5	22271.6	56677.7	185847	126292	40194.2	71535.7	180818	27939.1	129487	156742
Rhamnose-1*	0	0	0	0	0	0	0	0	0	0	0	0	0	0	0	0	0	0
Rhamnose-2*	547.708	263.687	1254.26	157.566	348.625	1206.01	768.798	10.4721	203.422	236.748	1436.87	1074.76	148.017	409.638	2129.58	241.463	983.264	1341.56
Fucose-0*	79916.4	41919.5	172482	24844.6	49692.6	118567	97275.1	18864.6	27877.1	55773.6	243937	134290	41438.3	78405.9	189511	25691.1	124294	161470
Fucose-1*	0	0	0	0	0	0	0	0	0	0	0	273.421	0	0	364.109	196.222	544.259	550.825
Fucose-2*	797.191	313.096	1847.89	301.393	447.113	1445.72	839.012	185.824	363.923	449.166	2658.43	2500.75	517.132	1178.69	3782.46	1427.95	2578.63	3743.85
Trehalose-0*	34974.3	23302.3	74818.6	30883.2	14590.3	54382.4	52258.6	9716.46	23580.2	43426.6	76454.5	64539.8	18544.5	24756.9	85440.4	25319.2	65303	108143
Trehalose-1*	328.234	723.461	3454.33	0	0	1331.12	3260.55	74.3009	152.003	2280.87	3928.67	3594.1	309.863	580.855	5945.7	0	3904.31	4870.09
Trehalose-2*	308.019	236.798	476.114	0	0	506.326	968.145	0	0	524.589	1588.54	1412.27	0	0	1810.18	213.901	2770.67	3996.42
Trehalose-3*	0	0	0	0	63.2928	0	0	0	1.76501	0	0	0	71.4669	123.552	651.346	203.38	0	1711.88
Raffinose-0*	89702.9	24964.1	82557.6	15901.1	19701.5	46447.7	104631	28056	19444.7	83130.5	151110	107097	92721.3	65078.2	73868.8	28583.8	84626.2	127827
Raffinose-1*	5819.05	1174.76	5387.21	736.514	758.56	3378.68	7606.16	1009.61	998.635	6442.98	11388	7663.88	15159.3	9534.81	8879.16	6106.72	32171.6	26831.8
Raffinose-2*	0	0	0	0	0	0	0	0	0	0	405.747	426.632	2083.47	3682.67	4733.62	9876.5	13708.5	40796.2
Xylose-0*	11038	9255.95	32995.3	4392.5	7723.07	12278.6	12698.7	4836.05	6143.24	8201.85	37325.1	19726.5	8490.16	7580.87	40384.4	4062.44	17083.4	26501.1
Xylose-1*	0	0	0	0	0	0	0	0	0	0	0	0	0	0	0	0	0	0
Xylose-2*	0	0	0	27.5065	0	0	0	3.42927	0	0	0	0	34.451	19.7473	27.8133	166.324	134.056	151.935
Xylose-3*	0	0	0	0	0	0	0	3.11707	0	0	0	183.774	0	57.8408	807.598	364.299	284.045	1511.63
myoinositol-0*	228334	70358.8	170339	105552	120543	158229	89695.7	145156	107371	116515	122867	174956	163440	94466.8	139381	180199	149022	181309
myoinositol-1*	40036.2	12168.4	29947.8	18461.1	21160.6	27711.5	15679	25248	18758.9	20335.9	21413.5	30619.6	28746.8	16305.7	24385.5	31964.9	26152.3	31920.5
Quinic acid-0*	60658.5	216542	269580	177794	252519	498080	268318	10544.3	224817	425260	456927	389274	94656.4	287541	692745	50565.6	369425	323951
Quinic acid-1*	21502.1	7030.94	8756.74	6124	9550.06	19004	8611.01	27450.2	7428.59	15497.4	13394	12872.7	0	10879.8	21243.6	21916.4	13746.1	10318.1
Quinic acid-2*	858.246	16971.9	17410.4	13582	19965.9	33087.6	19163	1934.35	17440.2	32154.8	25724	25398.6	10991.7	21269.7	32613.9	0	24975.1	19987.9
Quinic acid-3*	3584.4	696.305	767.934	386.988	1217.49	2387.41	1080.48	2388.32	717.566	2161.51	1906.8	1894.55	0	1269.59	3008.24	3665.08	1866.51	1329.51
Quinic acid-4*	2621.94	2175.68	2838.65	1519.52	2680.55	6647.42	2885.29	2172.08	2158.34	5208.09	5484.46	4719.38	0	3209.73	9418.6	2781.62	4649.23	3839.4
Quinic acid-5*	18489.6	8288.08	8866.61	11234.2	16483.5	13488.3	6980.24	16323.3	10554.7	13429.4	6312.15	11076.3	22432.8	16069.4	3561.74	17756.8	13503.1	7429.5
Quinic acid-6*	7407.61	2392.63	2894.77	3459.84	6435.01	5222.02	1973.7	6034.05	3152.94	4759.87	2170.84	4262.73	0	6208.44	1507.25	7181.4	5470.96	2434.35
Linamarin-0*	166330	140005	282270	84952.3	169560	326459	137425	43563.3	96986	146636	211158	155391	130291	125067	231299	87778.8	228324	204713
Linamarin-1*	17482.7	14475.4	29864.7	8826.03	17837.9	34525.4	14312.5	3965.21	10016.7	15310.6	21986.1	16265.8	13641.7	12756.9	24179.8	8979.19	24085.5	21382.1
Linamarin-2*	11672.3	9594.65	20210.9	5652.34	12065.3	23661.1	9564.37	2408.16	6488.16	10206	14916	10915.1	9019.55	8438.63	16380.6	5758.22	16292.2	14342.6
Linamarin-3*	1073.32	871.985	2229.95	516.62	1162.41	2671.02	832.373	231.429	544.301	895.639	1486.68	988.179	772.844	694.521	1707.51	497.185	1625.65	1355.69
Linamarin-4*	566.696	455.915	1082.31	306.436	627.154	1300.48	487.141	136.015	331.874	505.251	745.133	534.238	440.84	419.126	803.227	314.018	832.63	703.075
Linamarin-5*	102.839	91.7413	184.318	64.8906	125.615	215.86	91.1181	35.8174	68.1857	100.533	134.4	106.301	93.42	71.1178	153.36	56.4255	157.784	122.448
Linamarin-6*	155.885	125.918	254.384	108.076	175.189	331.186	139.08	27.1622	96.3419	133.442	210.805	146.983	120.386	119.605	213.729	77.7322	219.735	180.232
Erythritol-0*	22241.7	10222.6	55508.3	4402.93	7550.87	29376.4	34734.3	3461.03	5707.51	15748.8	69051.1	41429.3	13045.7	17584.3	47469.5	6728.99	33056.6	57188.6
Erythritol-1*	444.655	0	103.01	65.2298	0	0	0	157.72	0	0	43.3543	0	1007.47	0	171.081	0	0	212.241
Erythritol-2*	0	0	0	0	0	0	0	0	0	0	0	0	222.128	0	118.798	27.265	0	205.272
Erythritol-3*	25.0788	15.637	0	27.6772	38.3139	0	0	27.9369	13.7892	23.4453	0	66.735	119.219	104.535	440.647	138.425	125.69	467.957
GABA-0*	31428.7	23031.8	89713.4	29491.7	67875.1	105518	35434	9044.66	112455	103866	636943	527740	12620.2	46439.8	271906	21641.9	113628	233098
GABA-1*	0	0	166.798	0	57.7666	0	0	0	0	0	5024.78	3409.32	0	0	1220.23	0	0	602.175
Threonate-0*	74266.7	510169	309466	623782	-	540408	241610	163660	583211	501434	-	296058	337755	489080	-	207348	323405	270488
Threonate-1*	59.2108	4377.17	2262.83	6594.34	-	5519.03	1872.77	952.804	5852.96	4805.59	-	2326.12	4867.91	5371.3	-	4985.59	4012.62	2942.36
Threonate-2*	4263.56	24376.9	14907.7	30040.5	-	29264.2	13038.6	9166.7	29812.7	25437.9	-	15360.2	19040.6	24124.5	-	14566.9	17103	14143
Shikimate-0*	121590	106205	181753	130292	167728	281128	100369	88233	105861	202457	171730	181083	-	198763	231210	100872	228894	154293
Shikimate-1*	114147	46376.7	45235.8	69655.8	100969	96197.1	39896.6	104424	58535.5	82975.8	32673.9	66422.9	-	105062	0	115206	95078.1	36497.2
Shikimate-2*	396.69	454.378	504.788	452.502	465.438	531.489	588.649	341.558	428.671	615.423	700.65	586.8	-	876.808	9382.68	3246.41	2530.4	1924.62

## Sheet: isotopomer abundance (%)
Supplementary Dataset S2. Labelling kinetics of CBC and other intermediates after exposing M. esculenta to 13CO2 (supplementary data to Supplementary Figure S3): relative isotopomer abundance (%) in the time kinetic pulse. Relative isotopomer abundance is the proportion of the total pool that is present as the unlabeled form or a given isotopomer, and is calculated from the amount of each isotopo…																					Supplementary Dataset S2. Labelling kinetics of CBC and other intermediates after exposing M. esculenta to 13CO2 (supplementary data to Supplementary Figure S3): relative isotopomer abundance (%) means and standard deviations (when applicable). Relative isotopomer abundance is the proportion of the total pool that is present as the unlabeled form or a given isotopomer, and is calculated from the …
	kinetic																					kinetic
Compounds	0	0	0	10	20	20	20	40	60	120	300	600	1800n.u.	1800	1800	3600n.u.	3600	3600			Compounds	0	10	20	40	60	120	300	600	1800	3600
PGAs-0	99.2945	99.9811	99.6439	59.5651	44.4247	43.1997	44.4376	39.2408	27.2349	17.6602	11.6831	3.73314	19.9541	8.36106	3.3922	3.9776	3.61379	3.15264			PGAs-0	99.6 ± 0.34	59.6	44 ± 0.71	39.2	27.2	17.7	11.7	3.7	5.88 ± 3.51	3.38 ± 0.33
PGAs-1	0.705539	0	0.343402	39.2038	46.7229	50.4218	49.7752	43.6933	41.2655	32.8727	18.9854	7.5571	39.6861	15.5847	5.37043	5.86919	6.25938	3.35203			PGAs-1	0.35 ± 0.35	39.2	49 ± 1.98	43.7	41.3	32.9	19	7.6	10.5 ± 7.22	4.81 ± 2.06
PGAs-2	0	0	0	1.18264	6.6004	5.01046	4.56427	11.45	16.8403	21.1416	27.6173	21.0208	32.051	30.5024	20.1255	24.6707	21.9371	13.7735			PGAs-2	0 ± 0	1.18	5.39 ± 1.07	11.5	16.8	21.1	27.6	21	25.3 ± 7.34	17.9 ± 5.77
PGAs-3	0	0.0189205	0.0126639	0.0485009	2.25199	1.368	1.22291	5.61582	14.6593	28.3255	41.7142	67.6889	8.30876	45.5518	71.1119	65.4825	68.1897	79.7218			PGAs-3	0.01 ± 0.01	0.05	1.61 ± 0.56	5.62	14.7	28.3	41.7	67.7	58.3 ± 18.1	74 ± 8.15
DHAP-0	98.8405	99.389	99.0647	61.2349	47.3135	51.3797	51.8253	42.1256	32.983	28.6082	15.855	13.4854	22.3702	15.2943	13.9973	6.18351	13.8527	16.8956			DHAP-0	99.1 ± 0.28	61.2	50.2 ± 2.49	42.1	33	28.6	15.9	13.5	14.6 ± 0.92	15.4 ± 2.15
DHAP-1	1.15949	0.610987	0.935263	37.8872	45.7484	43.5861	44.4383	42.3779	38.2665	31.3051	20.1427	10.5817	39.6134	16.3213	7.36985	7.1619	8.43983	6.29534			DHAP-1	0.9 ± 0.28	37.9	44.6 ± 1.09	42.4	38.3	31.3	20.1	10.6	11.8 ± 6.33	7.37 ± 1.52
DHAP-2	0	0	0	0.877826	5.3771	3.98285	3.31471	10.4663	15.5167	18.3048	25.9709	20.024	30.308	28.3963	20.3096	24.9486	18.5695	13.5166			DHAP-2	0 ± 0	0.88	4.22 ± 1.05	10.5	15.5	18.3	26	20	24.4 ± 5.72	16 ± 3.57
DHAP-3	0	0	0	0	1.56094	1.05133	0.42176	5.03025	13.2338	21.7819	38.0314	55.9089	7.70841	39.9882	58.3233	61.706	59.138	63.2924			DHAP-3	0 ± 0	0	1.01 ± 0.57	5.03	13.2	21.8	38	55.9	49.2 ± 13	61.2 ± 2.94
FBP-0	100	97.7502	99.9705	50.8392	43.3594	46.2908	39.5036	27.4777	27.9456	25.6772	16.5988	12.8535	14.6551	7.40876	17.2898	4.2833	18.5995	13.3445			FBP-0	99.2 ± 1.29	50.8	43.1 ± 3.4	27.5	27.9	25.7	16.6	12.9	12.3 ± 6.99	16 ± 3.72
FBP-1	0	2.24975	0.0294857	32.7646	26.0242	26.8881	30.7688	20.9095	16.6443	10.365	4.65052	3.65534	12.7234	5.73634	2.56236	1.57842	6.32315	2.23105			FBP-1	0.76 ± 1.29	32.8	27.9 ± 2.53	20.9	16.6	10.4	4.65	3.66	4.15 ± 2.24	4.28 ± 2.89
FBP-2	0	0	0	10.4852	18.6397	15.8697	18.9713	18.4219	19.7381	13.4701	8.26679	3.82539	24.5241	9.11726	2.26612	3.1136	4.43268	1.26966			FBP-2	0 ± 0	10.5	17.8 ± 1.7	18.4	19.7	13.5	8.27	3.83	5.69 ± 4.84	2.85 ± 2.24
FBP-3	0	0	0	0.798372	5.36124	5.40953	3.54769	9.72636	17.0137	17.2881	14.545	6.90045	24.4891	13.8558	6.88604	7.12782	6.66075	4.80683			FBP-3	0 ± 0	0.8	4.8 ± 1.06	9.7	17	17.3	14.5	6.9	10.4 ± 4.93	5.73 ± 1.31
FBP-4	0	0	0	0.26169	1.94152	1.79422	1.59565	5.05559	11.0609	17.157	21.0511	13.373	11.929	19.3899	10.0341	13.5968	10.0378	5.14545			FBP-4	0 ± 0	0.26	1.78 ± 0.17	5.06	11.1	17.2	21.1	13.4	14.7 ± 6.62	7.59 ± 3.46
FBP-5	0	0	0	4.25704	3.94889	3.39079	4.57966	16.8733	5.26719	9.99883	20.5632	24.3046	11.387	23.1757	23.4226	32.2252	22.1596	20.3757			FBP-5	0 ± 0	4.26	3.97 ± 0.59	16.9	5.27	10	20.6	24.3	23.3 ± 0.17	21.3 ± 1.26
FBP-6	0	0	0	0.593909	0.725062	0.356826	1.03334	1.53563	2.33012	6.04382	14.3247	35.0877	0.292351	21.3162	37.5389	38.0749	31.7865	52.8268			FBP-6	0 ± 0	0.59	0.71 ± 0.34	1.54	2.33	6.04	14.3	35.1	29.4 ± 11.5	42.3 ± 14.9
F6P-0	100	99.9734	98.2532	61.7521	49.2781	50.0344	50.0027	37.9538	31.0516	22.9385	21.7226	16.7609	18.6892	25.1526	17.6734	9.92432	18.8091	19.6822			F6P-0	99.4 ± 1	61.8	49.8 ± 0.43	38	31.1	22.9	21.7	16.8	21.4 ± 5.29	19.2 ± 0.62
F6P-1	0	0.0265948	1.7082	28.279	25.87	25.9159	28.2069	23.6939	18.1897	10.3566	5.50555	2.79861	15.9895	4.65307	2.14135	1.38571	2.41004	3.40429			F6P-1	0.58 ± 0.98	28.3	26.7 ± 1.34	23.7	18.2	10.4	5.51	2.8	3.4 ± 1.78	2.91 ± 0.7
F6P-2	0	0	0	9.83176	18.1457	19.2696	18.4275	22.5561	21.372	16.7512	7.37198	3.01564	23.5604	7.92306	3.09775	2.68861	4.02653	2.94084			F6P-2	0 ± 0	9.83	18.6 ± 0.58	22.6	21.4	16.8	7.37	3.02	5.51 ± 3.41	3.48 ± 0.77
F6P-3	0	0	0.0385689	0.13182	4.82126	3.87605	2.64586	10.5466	14.9568	16.7052	15.312	6.31	24.0348	9.96153	5.05184	5.40964	4.69109	2.56793			F6P-3	0.01 ± 0.02	0.13	3.78 ± 1.09	10.5	15	16.7	15.3	6.31	7.51 ± 3.47	3.63 ± 1.5
F6P-4	0	0	0	0.00532961	1.88496	0.904038	0.717049	5.20391	10.2658	18.6527	17.4774	12.4636	14.4292	15.1041	10.315	13.4988	9.71594	5.43607			F6P-4	0 ± 0	0.01	1.17 ± 0.63	5.2	10.3	18.7	17.5	12.5	12.7 ± 3.39	7.58 ± 3.03
F6P-5	0	0	0	0	0	0	0	0.0456315	3.28465	8.62299	18.504	23.2666	3.29687	18.4494	23.7742	29.798	21.8822	15.1569			F6P-5	0 ± 0	0	0 ± 0	0.05	3.28	8.62	18.5	23.3	21.1 ± 3.77	18.5 ± 4.76
F6P-6	0	0	0	0	0	0	0	0	0.879323	5.97282	14.1064	35.3846	0	18.7562	37.9465	37.2949	38.4651	50.8117			F6P-6	0 ± 0	0	0 ± 0	0	0.88	5.97	14.1	35.4	28.4 ± 13.6	44.6 ± 8.73
SBP-0	97.5899	100	99.6331	68.828	77.5647	56.1872	59.863	70.4794	43.934	33.079	26.2786	31.3566	66.5824	60.2652	43.9095	31.7972	54.9365	50.6899			SBP-0	99.1 ± 1.3	68.8	64.5 ± 11.43	70.5	43.9	33.1	26.3	31.4	52.1 ± 11.6	52.8 ± 3
SBP-1	0.711363	0	0.366906	19.7209	10.4717	18.1255	15.7082	10.2065	12.2602	5.3516	4.92034	2.21569	5.82612	2.35965	3.04118	0.65954	2.66028	2.2565			SBP-1	0.36 ± 0.36	19.7	14.8 ± 3.91	10.2	12.3	5.35	4.92	2.22	2.7 ± 0.48	2.46 ± 0.29
SBP-2	1.69875	0	0	9.99687	10.7299	15.1935	14.9486	12.8737	13.813	10.9014	7.76536	4.62741	7.36632	4.79484	1.85933	1.78856	5.18661	0.595784			SBP-2	0.57 ± 0.98	10	13.6 ± 2.51	12.9	13.8	10.9	7.77	4.63	3.33 ± 2.08	2.89 ± 3.25
SBP-3	0	0	0	1.45423	1.23366	8.65837	8.09455	4.51061	13.1762	12.6878	13.8469	10.3124	10.2982	7.86948	6.06572	3.42449	8.2158	2.26039			SBP-3	0 ± 0	1.45	6 ± 4.13	4.51	13.2	12.7	13.8	10.3	6.97 ± 1.28	5.24 ± 4.21
SBP-4	0	0	0	0	0	1.83542	1.38571	1.92978	8.31342	14.7889	14.9721	9.95097	5.03576	6.02	6.27458	6.77505	6.692	3.52462			SBP-4	0 ± 0	0	1.07 ± 0.96	1.93	8.31	14.8	15	10	6.15 ± 0.18	5.11 ± 2.24
SBP-5	0	0	0	0	0	0	0	0	5.04513	12.8024	15.3903	10.0996	1.65754	4.64775	8.02109	9.67616	4.07869	4.92005			SBP-5	0 ± 0	0	0 ± 0	0	5.05	12.8	15.4	10.1	6.33 ± 2.39	4.5 ± 0.59
SBP-6	0	0	0	0	0	0	0	0	2.72059	6.79098	11.1193	14.4955	3.23367	9.92406	13.2194	22.5005	8.68505	13.764			SBP-6	0 ± 0	0	0 ± 0	0	2.72	6.79	11.1	14.5	11.6 ± 2.33	11.2 ± 3.59
SBP-7	0	0	0	0	0	0	0	0	0.737374	3.59804	5.70701	16.9418	0	4.11902	17.6092	23.3785	9.54502	21.9888			SBP-7	0 ± 0	0	0 ± 0	0	0.74	3.6	5.71	16.9	10.9 ± 9.54	15.8 ± 8.8
S7P-0	100	99.9033	99.3665	54.1446	42.4994	29.1822	28.7665	14.2285	22.0755	5.36326	7.10695	2.88229	4.06595	3.07257	3.31757	1.71618	2.15596	1.39305			S7P-0	99.8 ± 0.34	54.1	33.5 ± 7.81	14.2	22.1	5.36	7.11	2.88	3.2 ± 0.17	1.77 ± 0.54
S7P-1	0	0.0966883	0.633507	29.0629	22.4513	29.7621	31.905	23.4507	14.5411	6.78136	5.49545	1.55228	10.7613	1.82077	0.37192	0.25807	0.541467	0.287241			S7P-1	0.24 ± 0.34	29.1	28 ± 4.96	23.5	14.5	6.78	5.5	1.55	1.1 ± 1.02	0.41 ± 0.18
S7P-2	0	0	0	12.6283	19.9654	25.4961	25.819	27.2547	19.3894	14.7949	9.80095	3.21267	22.9238	3.94379	1.18128	0.573359	0.797425	0.457433			S7P-2	0 ± 0	12.6	23.8 ± 3.29	27.3	19.4	14.8	9.8	3.21	2.56 ± 1.95	0.63 ± 0.24
S7P-3	0	0	0	2.77723	10.1777	11.6358	10.8799	19.9911	19.3332	19.7511	14.9277	7.7683	28.0019	7.91597	3.26276	2.16711	2.02437	1.31039			S7P-3	0 ± 0	2.78	10.9 ± 0.73	20	19.3	19.8	14.9	7.77	5.59 ± 3.29	1.67 ± 0.5
S7P-4	0	0	0	0.124725	2.8087	2.21818	1.56559	9.16641	12.6533	20.2493	18.361	9.04505	21.1065	14.0868	6.49952	6.64134	5.02117	2.8453			S7P-4	0 ± 0	0.12	2.2 ± 0.62	9.17	12.7	20.2	18.4	9.05	10.3 ± 5.37	3.93 ± 1.54
S7P-5	0	0	0	0	0.70653	0.598101	0.248448	3.49154	8.05794	18.218	19.7097	15.3604	9.67176	20.6987	13.0193	15.7877	12.0576	7.18272			S7P-5	0 ± 0	0	0.52 ± 0.24	3.49	8.06	18.2	19.7	15.4	16.9 ± 5.43	9.62 ± 3.45
S7P-6	0	0	0	0.964041	1.04193	0.780325	0.582636	1.77755	2.9027	9.6682	14.9959	25.3554	2.89859	26.5979	28.4699	33.5147	29.7469	23.2832			S7P-6	0 ± 0	0.96	0.8 ± 0.23	1.78	2.9	9.67	15	25.4	27.5 ± 1.32	26.5 ± 4.57
S7P-7	0	0	0	0.298234	0.348977	0.327258	0.232882	0.639453	1.04689	5.17382	9.60227	34.8236	0.570243	21.8635	43.8778	39.3416	47.6552	63.2407			S7P-7	0 ± 0	0.3	0.3 ± 0.06	0.64	1.05	5.17	9.6	34.8	32.9 ± 15.6	55.4 ± 11
R5P-0	100	99.877	99.9632	78.7255	65.9824	59.6674	50.8748	27.1467	38.323	14.1442	9.52408	6.78084	7.44381	5.46716	3.17379	1.4931	2.64686	2.53779			R5P-0	99.9 ± 0.06	78.7	58.8 ± 7.59	27.1	38.3	14.1	9.52	6.78	4.32 ± 1.62	2.59 ± 0.08
R5P-1	0	0.123046	0.0368469	17.0876	21.6157	28.4499	28.2893	35.0299	20.8845	15.9791	9.95977	2.91549	22.5724	4.36299	1.34876	0.634578	1.05321	0.498327			R5P-1	0.05 ± 0.06	17.1	26.1 ± 3.9	35	20.9	16	10	2.92	2.86 ± 2.13	0.78 ± 0.39
R5P-2	0	0	0	4.18695	8.37995	10.6443	12.9548	22.3758	17.6055	21.2669	16.7499	5.06322	33.6864	11.7027	3.47318	3.67188	4.07938	0.42574			R5P-2	0 ± 0	4.19	10.7 ± 2.29	22.4	17.6	21.3	16.7	5.06	7.59 ± 5.82	2.25 ± 2.58
R5P-3	0	0	0	0	3.17478	1.23837	3.53732	12.0655	15.7568	22.54	24.7964	13.3096	25.01	19.2302	9.52516	10.2837	6.72696	5.13313			R5P-3	0 ± 0	0	2.65 ± 1.24	12.1	15.8	22.5	24.8	13.3	14.4 ± 6.86	5.93 ± 1.13
R5P-4	0	0	0	0	0.826672	0	4.34381	2.77972	5.00444	17.6339	20.868	28.4594	10.1499	28.7442	27.7182	34.089	33.8217	21.3807			R5P-4	0 ± 0	0	1.72 ± 2.31	2.78	5	17.6	20.9	28.5	28.2 ± 0.73	27.6 ± 8.8
R5P-5	0	0	0	0	0.0204183	0	0	0.602306	2.42571	8.43592	18.1019	43.4714	1.1375	30.4927	54.7609	49.8277	51.6719	70.0243			R5P-5	0 ± 0	0	0.01 ± 0.01	0.6	2.43	8.44	18.1	43.5	42.6 ± 17.2	60.8 ± 13
Ru5P+X5P-0	99.6066	100	100	84.0866	68.6726	61.9859	50.1736	27.3216	37.0881	14.123	6.37689	2.44468	6.26803	1.19168	0.958986	0.0668804	0.986467	0.0819218			Ru5P+X5P-0	99.9 ± 0.23	84.1	60.3 ± 9.37	27.3	37.1	14.1	6.38	2.44	1.08 ± 0.16	0.53 ± 0.64
Ru5P+X5P-1	0.393433	0	0	15.3179	21.315	32.3932	39.1836	35.919	23.0833	19.7857	8.64483	1.80171	21.4893	3.09716	0.564051	0.240995	0.551286	0.390143			Ru5P+X5P-1	0.13 ± 0.23	15.3	31 ± 9.02	35.9	23.1	19.8	8.64	1.8	1.83 ± 1.79	0.47 ± 0.11
Ru5P+X5P-2	0	0	0	0.595467	7.59598	5.62096	9.67348	22.7811	18.5072	22.0176	17.3296	4.03486	34.4596	12.7343	2.93818	2.93539	3.17083	0.750498			Ru5P+X5P-2	0 ± 0	0.6	7.63 ± 2.03	22.8	18.5	22	17.3	4.03	7.84 ± 6.93	1.96 ± 1.71
Ru5P+X5P-3	0	0	0	0	2.16081	0	0.124071	12.0806	15.2357	25.3812	25.2708	10.1996	27.4445	18.7013	7.0215	10.6721	10.484	5.94067			Ru5P+X5P-3	0 ± 0	0	0.76 ± 1.21	12.1	15.2	25.4	25.3	10.2	12.9 ± 8.26	8.21 ± 3.21
Ru5P+X5P-4	0	0	0	0	0.255643	0	0.845216	1.89776	4.78518	12.1297	22.6109	26.9455	9.46065	27.1026	30.8298	30.7646	27.7204	16.6446			Ru5P+X5P-4	0 ± 0	0	0.37 ± 0.43	1.9	4.79	12.1	22.6	26.9	29 ± 2.64	22.2 ± 7.83
Ru5P+X5P-5	0	0	0	0	0	0	0	0	1.30047	6.56271	19.7671	54.5736	0.877917	37.173	57.6875	55.32	57.087	76.1922			Ru5P+X5P-5	0 ± 0	0	0 ± 0	0	1.3	6.56	19.8	54.6	47.4 ± 14.51	66.6 ± 13.51
RuBP-0	99.1552	98.9821	99.1787	80.4284	62.678	54.2546	53.2655	20.2192	34.744	12.7422	7.83497	3.25789	5.82145	1.07942	0.672807	0.472556	1.74348	1.24703			RuBP-0	99.1 ± 0.11	80.4	56.7 ± 5.17	20.2	34.7	12.7	7.83	3.26	0.88 ± 0.29	1.5 ± 0.35
RuBP-1	0.844835	0.58759	0.733136	17.9911	22.1837	30.4797	34.9678	36.0456	20.9153	16.083	7.48952	1.81264	20.125	4.48303	0.465824	0.561711	1.10286	0.478199			RuBP-1	0.72 ± 0.13	18	29.2 ± 6.49	36	20.9	16.1	7.49	1.81	2.47 ± 2.84	0.79 ± 0.44
RuBP-2	0	0	0	1.56268	10.5754	11.3248	8.77971	25.6953	19.087	20.2126	14.3273	4.81353	32.4756	11.3028	2.99726	3.39442	3.39759	1.43357			RuBP-2	0 ± 0	1.56	10.2 ± 1.31	25.7	19.1	20.2	14.3	4.81	7.15 ± 5.87	2.42 ± 1.39
RuBP-3	0	0.430331	0.0881644	0.0178077	3.56346	3.20076	2.48393	12.2175	16.7533	26.4095	24.2122	13.3982	24.3101	16.9227	9.58168	11.6042	8.5469	5.64518			RuBP-3	0.17 ± 0.23	0.02	3.08 ± 0.55	12.2	16.8	26.4	24.2	13.4	13.3 ± 5.19	7.1 ± 2.05
RuBP-4	0	0	0	0	0.999409	0.740112	0.319202	5.28908	6.74183	14.4057	23.7883	25.9531	16.6345	34.4086	26.6566	32.0459	27.4104	18.8847			RuBP-4	0 ± 0	0	0.69 ± 0.34	5.29	6.74	14.4	23.8	26	30.5 ± 5.48	23.1 ± 6.03
RuBP-5	0	0	0	0	0	0	0.18386	0.533286	1.75854	10.1471	22.3477	50.7647	0.633358	31.8034	59.6259	51.9212	57.7988	72.3114			RuBP-5	0 ± 0	0	0.06 ± 0.11	0.53	1.76	10.1	22.3	50.8	45.7 ± 19.7	65.1 ± 10.3
G6P-0	98.6777	99.6557	98.9875	91.24	80.3857	82.9157	79.2586	61.7005	41.466	36.5556	26.2285	23.0761	29.2543	33.4874	24.6598	15.5019	30.6668	31.839			G6P-0	99.1 ± 0.5	91.2	80.9 ± 1.87	61.7	41.5	36.6	26.2	23.1	29.1 ± 6.24	31.3 ± 0.83
G6P-1	0.569589	0.344321	1.0125	7.66488	12.0713	10.5227	13.7916	17.0927	18.491	11.2588	6.34326	4.03109	14.8046	6.8641	3.30701	2.71326	5.66335	4.62078			G6P-1	0.64 ± 0.34	7.66	12.1 ± 1.64	17.1	18.5	11.3	6.34	4.03	5.09 ± 2.52	5.14 ± 0.74
G6P-2	0.752686	0	0	1.09509	6.66808	6.27741	6.30825	13.5929	18.9381	13.9446	8.45513	4.5987	21.98	8.7601	3.7102	3.26329	5.65894	3.90429			G6P-2	0.25 ± 0.43	1.1	6.42 ± 0.22	13.6	18.9	13.9	8.46	4.6	6.24 ± 3.57	4.78 ± 1.24
G6P-3	0	0	0	0	0.831818	0.284188	0.641523	5.82319	10.8372	14.8145	14.8446	6.45644	18.8122	11.6623	5.18355	6.44571	5.33399	4.54499			G6P-3	0 ± 0	0	0.59 ± 0.28	5.82	10.8	14.8	14.8	6.46	8.42 ± 4.58	4.94 ± 0.56
G6P-4	0	0	0	0	0.0430955	0	0	1.61405	7.9877	13.5997	17.1321	12.078	11.5827	12.5658	8.8636	10.3338	7.92681	4.81078			G6P-4	0 ± 0	0	0.01 ± 0.02	1.61	7.99	13.6	17.1	12.1	10.7 ± 2.62	6.37 ± 2.2
G6P-5	0	0	0	0	0	0	0	0.17671	1.40852	6.44305	15.1259	21.1962	3.56617	14.1805	20.1383	25.7955	16.941	12.2813			G6P-5	0 ± 0	0	0 ± 0	0.18	1.41	6.44	15.1	21.2	17.2 ± 4.21	14.6 ± 3.29
G6P-6	0	0	0	0	0	0	0	0	0.871456	3.38379	11.8705	28.5635	0	12.4798	34.1375	35.9465	27.809	37.9989			G6P-6	0 ± 0	0	0 ± 0	0	0.87	3.38	11.9	28.6	23.3 ± 15.3	32.9 ± 7.21
G1P-0	99.4927	99.686	99.0237	92.5761	88.177	86.9122	82.1216	70.781	59.3502	55.3437	42.3431	56.4138	55.9567	59.5641	49.5721	30.9978	61.635	64.526			G1P-0	99.4 ± 0.34	92.6	85.7 ± 3.19	70.8	59.4	55.3	42.3	56.4	54.6 ± 7.07	63.1 ± 2.04
G1P-1	0.507268	0.218425	0.582877	4.47301	5.96863	6.35057	8.26478	10.8177	12.1952	5.74039	5.48914	4.82153	9.46255	4.75283	2.59189	2.95722	2.80366	3.44887			G1P-1	0.44 ± 0.19	4.47	6.86 ± 1.23	10.8	12.2	5.74	5.49	4.82	3.67 ± 1.53	3.13 ± 0.46
G1P-2	0	0.0955275	0.393451	2.95086	3.83389	5.72211	8.31377	9.33693	13.4381	11.3512	7.33732	2.97811	10.6865	4.3767	1.75403	1.87435	2.56898	1.9656			G1P-2	0.16 ± 0.21	2.95	5.96 ± 2.25	9.34	13.4	11.4	7.34	2.98	3.07 ± 1.85	2.27 ± 0.43
G1P-3	0	0	0	0	0.660585	0.406645	1.29987	4.03333	8.35773	11.332	11.3063	3.17027	12.687	6.4275	3.52246	5.37657	4.1552	2.3973			G1P-3	0 ± 0	0	0.79 ± 0.46	4.03	8.4	11.3	11.3	3.17	4.97 ± 2.05	3.28 ± 1.24
G1P-4	0	0	0	0	1.35989	0.608449	0	5.03102	5.4045	11.5363	12.0878	5.88671	8.65284	7.39482	7.91736	12.6358	5.48919	3.80853			G1P-4	0 ± 0	0	0.66 ± 0.68	5.03	5.4	11.5	12.1	5.89	7.66 ± 0.37	4.65 ± 1.19
G1P-5	0	0	0	0	0	0	0	0	1.10003	2.81938	14.3754	9.21094	2.55445	10.6263	13.9534	20.304	9.8864	5.6826			G1P-5	0 ± 0	0	0 ± 0	0	1.1	2.82	14.4	9.21	12.3 ± 2.35	7.78 ± 2.97
G1P-6	0	0	0	0	0	0	0	0	0.154224	1.87707	7.06099	17.5186	0	6.85779	20.6887	25.8543	13.4616	18.1711			G1P-6	0 ± 0	0	0 ± 0	0	0.15	1.88	7.06	17.5	13.8 ± 9.78	15.8 ± 3.33
ADPG-0	100	99.8847	99.2291	89.6807	62.6263	52.1066	55.6211	23.9426	33.6741	17.8082	15.2436	9.82765	6.76483	5.36848	11.5944	2.8176	6.24745	8.70625			ADPG-0	99.7 ± 0.42	89.7	56.8 ± 5.36	23.9	33.7	17.8	15.2	9.83	8.5 ± 4.4	7.5 ± 1.74
ADPG-1	0	0	0.770851	8.60639	22.0763	34.8441	32.5873	33.9319	19.5105	12.2068	4.08673	1.46487	14.0088	5.41766	1.11258	0.310629	0	0.999961			ADPG-1	0.26 ± 0.45	8.61	29.8 ± 6.81	33.9	19.5	12.2	4.09	1.46	3.27 ± 3.04	0.5 ± 0.71
ADPG-2	0	0	0	1.71296	14.1023	12.5073	10.4247	26.441	21.4002	17.6015	12.2521	0.159983	28.6726	6.87134	0.948728	0	1.27235	0			ADPG-2	0 ± 0	1.71	12.3 ± 1.84	26.4	21.4	17.6	12.3	0.16	3.91 ± 4.19	0.64 ± 0.9
ADPG-3	0	0	0	0	1.06625	0.508968	1.04654	11.8335	13.7287	20.7624	18.2118	5.09168	29.5564	12.3663	4.75994	6.80651	2.66737	2.32411			ADPG-3	0 ± 0	0	0.87 ± 0.32	11.8	13.7	20.8	18.2	5.09	8.56 ± 5.38	2.5 ± 0.24
ADPG-4	0	0.115259	0	0	0.128903	0.00781671	0.320343	2.86077	7.35403	20.1554	18.9728	12.4267	15.8546	20.3023	11.0435	14.3082	11.2116	7.39569			ADPG-4	0.04 ± 0.07	0	0.15 ± 0.16	2.86	7.35	20.2	19	12.4	15.7 ± 6.55	9.3 ± 2.7
ADPG-5	0	0	0	0	0	0.0252445	0	0.990222	3.38852	6.72096	16.4681	38.2361	3.10768	28.1796	21.7342	36.8889	28.5107	19.0194			ADPG-5	0 ± 0	0	0.01 ± 0.01	0.99	3.39	6.72	16.5	38.2	25 ± 4.56	23.8 ± 6.71
ADPG-6	0	0	0	0	0	0	0	0	0.943972	4.74467	14.7648	32.793	2.03509	21.4944	48.8067	38.8681	50.0906	61.5545			ADPG-6	0 ± 0	0	0 ± 0	0	0.94	4.74	14.8	32.8	35.2 ± 19.31	55.8 ± 8.11
UDPG-0	99.827	99.5029	99.9131	94.3062	92.8427	92.3884	91.0471	74.3599	66.392	65.1019	50.9021	47.1113	44.5209	44.5449	44.3698	23.005	44.1274	51.5337			UDPG-0	99.7 ± 0.22	94.3	92.1 ± 0.93	74.4	66.4	65.1	50.9	47.1	44.5 ± 0.12	47.8 ± 5.24
UDPG-1	0	0.428429	0.0868784	4.40813	5.52479	4.58851	6.236	12.0853	12.9389	9.21735	7.05468	8.54046	13.4503	10.3586	6.56118	3.25672	8.35114	7.03612			UDPG-1	0.17 ± 0.23	4.41	5.45 ± 0.83	12.1	12.9	9.22	7.05	8.54	8.46 ± 2.69	7.69 ± 0.93
UDPG-2	0	0.0686428	0	1.28564	1.63253	2.92952	2.71694	9.02623	11.0189	9.59282	7.43801	6.67714	18.4867	8.54745	3.68597	3.47702	6.95417	4.21914			UDPG-2	0.02 ± 0.04	1.29	2.43 ± 0.7	9.03	11	9.59	7.44	6.68	6.12 ± 3.44	5.59 ± 1.93
UDPG-3	0.172977	0	0	0	0	0.0935491	0	3.26987	6.38412	7.2197	10.7061	5.61425	13.391	8.53222	5.43514	7.49808	4.25704	3.46331			UDPG-3	0.06 ± 0.1	0	0.03 ± 0.05	3.27	6.38	7.22	10.7	5.61	6.98 ± 2.19	3.86 ± 0.56
UDPG-4	0	0	0	0	0	0	0	1.25869	2.86306	5.68772	10.5429	8.11459	8.83461	8.99927	7.72794	12.2063	7.51943	4.11428			UDPG-4	0 ± 0	0	0 ± 0	1.26	2.86	5.69	10.5	8.11	8.36 ± 0.9	5.82 ± 2.41
UDPG-5	0	0	0	0	0	0	0	0	0.34962	1.99347	7.21255	9.69021	1.26551	11.4655	12.8138	21.5934	11.7337	7.38852			UDPG-5	0 ± 0	0	0 ± 0	0	0.35	1.99	7.21	9.69	12.1 ± 0.95	9.56 ± 3.07
UDPG-6	0	0	0	0	0	0	0	0	0.0533632	1.18708	6.14367	14.2521	0.0509745	7.55203	19.4062	28.9635	17.0571	22.245			UDPG-6	0 ± 0	0	0 ± 0	0	0.05	1.19	6.14	14.3	13.5 ± 8.38	19.7 ± 3.67
2PG-0	100	100	100	90.3347	79.6419	72.5788	86.3692	62.8976	56.8326	37.819	19.0235	7.4739	39.273	23.7075	9.58189	9.61169	9.49321	7.48235			2PG-0	100 ± 0	90.3	79.5 ± 6.9	62.9	56.8	37.8	19	7.47	16.6 ± 9.99	8.49 ± 1.42
2PG-1	0	0	0	3.44586	12.1194	21.4981	8.06745	21.0565	20.337	26.3751	25.0859	11.2113	41.2447	32.1485	19.834	16.6012	16.001	15.7984			2PG-1	0 ± 0	3.45	13.9 ± 6.89	21.1	20.3	26.4	25.1	11.2	26 ± 8.71	15.9 ± 0.14
2PG-2	0	0	0	6.21941	8.23875	5.92307	5.56336	16.0459	22.8304	35.8059	55.8906	81.3149	19.4823	44.144	70.5841	73.7871	74.5058	76.7192			2PG-2	0 ± 0	6.22	6.58 ± 1.45	16	22.8	35.8	55.9	81.3	57.4 ± 18.7	75.6 ± 1.57
Glycolate-0	98.2663	99.5243	97.9608	97.2663	93.3411	95.9764	98.286	73.0509	76.933	74.1793	63.0996	50.766	66.5561	62.5197	51.7757	38.8605	50.1595	54.1608			Glycolate-0	98.6 ± 0.83	97.3	95.9 ± 2.47	73.1	76.9	74.2	63.1	50.8	57.1 ± 7.6	52.2 ± 2.83
Glycolate-1	0	0	0	2.73375	3.76587	0.548287	1.71401	13.4647	9.00928	8.33422	11.4111	8.88827	22.5911	13.5322	9.59499	12.5353	8.69819	6.16849			Glycolate-1	0 ± 0	2.73	2.01 ± 1.63	13.5	9.01	8.33	11.4	8.89	11.6 ± 2.78	7.43 ± 1.79
Glycolate-2	1.73372	0.47569	2.03924	0	2.89305	3.47531	0	13.4844	14.0577	17.4864	25.4893	40.3457	10.8528	23.9481	38.6293	48.6042	41.1423	39.6707			Glycolate-2	1.42 ± 0.83	0	2.12 ± 1.86	13.5	14.1	17.5	25.5	40.3	31.3 ± 10.4	40.4 ± 1.04
Glycine-0	100	100	100	100	99.2025	100	100	91.919	83.5656	74.4033	0	45.3312	51.2615	49.4798	24.0752	76.9256	33.7472	24.484			Glycine-0	100 ± 0	100	99.7 ± 0.46	91.9	83.6	74.4	0	45.3	36.8 ± 18	29.1 ± 6.55
Glycine-1	0	0	0	0	0.797489	0	0	5.90385	8.72221	10.6601	100	13.654	36.765	22.7905	16.967	6.24573	20.3967	14.2129			Glycine-1	0 ± 0	0	0.27 ± 0.46	5.9	8.72	10.7	100	13.7	19.9 ± 4.12	17.3 ± 4.37
Glycine-2	0	0	0	0	0	0	0	2.17715	7.71219	14.9366	0	41.0148	11.9735	27.7296	58.9578	16.8287	45.856	61.3031			Glycine-2	0 ± 0	0	0 ± 0	2.18	7.71	14.9	0	41	43.3 ± 22.1	53.6 ± 10.9
Serine-0	95.6549	97.499	98.586	97.3788	96.7191	96.7995	98.1139	94.9374	95.2	89.1374	64.2049	39.855	38.0919	28.5528	19.1556	9.72271	20.8977	15.841			Serine-0	97.2 ± 1.48	97.4	97.2 ± 0.78	94.9	95.2	89.1	64.2	39.9	23.9 ± 6.64	18.4 ± 3.58
Serine-1	3.79497	2.50098	1.41403	2.62118	3.2809	3.20052	1.88605	4.59052	4.13433	7.32934	14.0684	12.1915	35.7667	21.366	8.77375	9.012	15.4756	7.38237			Serine-1	2.57 ± 1.19	2.62	2.79 ± 0.78	4.59	4.13	7.33	14.1	12.2	15.1 ± 8.9	11.4 ± 5.72
Serine-2	0.550118	0	0	0	0	0	0	0.472078	0.66567	3.22734	14.2262	20.5213	21.4742	26.5132	24.1666	27.6566	26.2271	18.959			Serine-2	0.18 ± 0.32	0	0 ± 0	0.47	0.67	3.23	14.2	20.5	25.3 ± 1.66	22.6 ± 5.14
Serine-3	0	0	0	0	0	0	0	0	0	0.305886	7.50046	27.4322	4.66715	23.568	47.9041	53.6086	37.3995	57.8176			Serine-3	0 ± 0	0	0 ± 0	0	0	0.31	7.5	27.4	35.7 ± 17.2	47.6 ± 14.4
Glycerate-0	99.0261	99.8927	100	100	98.8933	100	99.8782	94.3916	99.938	98.0251	98.9062	72.6154	79.4543	86.5301	79.53	53.5911	71.587	49.4046			Glycerate-0	99.6 ± 0.53	100	99.6 ± 0.61	94.4	99.9	98	98.9	72.6	83 ± 4.95	60.5 ± 15.69
Glycerate-1	0	0	0	0	1.10666	0	0	3.95664	0	0.694061	0	3.03532	12.4684	1.38457	3.08653	6.48306	3.01836	1.52984			Glycerate-1	0 ± 0	0	0.37 ± 0.64	3.96	0	0.69	0	3.04	2.24 ± 1.2	2.27 ± 1.05
Glycerate-2	0	0	0	0	0	0	0	1.65175	0	0	0	8.14311	6.22384	5.05596	5.10643	13.795	8.29038	8.62221			Glycerate-2	0 ± 0	0	0 ± 0	1.65	0	0	0	8.14	5.08 ± 0.04	8.46 ± 0.23
Glycerate-3	0.973925	0.107332	0	0	0	0	0.121818	0	0.0620326	1.28089	1.09384	16.2062	1.85341	7.02934	12.277	26.1308	17.1042	40.4434			Glycerate-3	0.36 ± 0.53	0	0.04 ± 0.07	0	0.06	1.28	1.09	16.2	9.7 ± 3.71	28.8 ± 16.5
PEP-0	100	99.7325	99.5564	86.2836	74.3742	68.453	64.8032	46.6179	38.0373	24.5654	18.5003	7.8086	24.9202	17.5926	7.92532	10.7969	9.3429	11.093			PEP-0	99.8 ± 0.22	86.3	69.2 ± 4.83	46.6	38	24.6	18.5	7.81	12.8 ± 6.84	10.2 ± 1.24
PEP-1	0	0.2675	0.438771	13.7164	24.2849	30.1096	33.6966	41.3514	41.5694	34.5902	18.7469	8.57246	36.5918	15.9652	6.3197	7.69985	7.09553	4.16231			PEP-1	0.24 ± 0.22	13.7	29.4 ± 4.75	41.4	41.6	34.6	18.7	8.57	11.1 ± 6.82	5.6 ± 2.07
PEP-2	0	0	0	0	1.29724	1.35281	1.39828	9.28049	11.9833	18.1726	25.2593	20.1215	31.4402	25.7433	19.2509	21.8379	19.2639	12.6127			PEP-2	0 ± 0	0	1.35 ± 0.05	9.28	12	18.2	25.3	20.1	22.5 ± 4.59	15.9 ± 4.7
PEP-3	0	0	0.00486142	0	0.043677	0.0846045	0.101914	2.75023	8.40996	22.6718	37.4935	63.4975	7.0478	40.6989	66.5041	59.6653	64.2977	72.132			PEP-3	0 ± 0	0	0.08 ± 0.03	2.75	8.41	22.7	37.5	63.5	53.6 ± 18.2	68.2 ± 5.54
Pyruvate-0	99.1016	100	98.7673	100	96.4736	97.7256	97.5628	100	99.5932	86.6309	97.9443	91.5458	73.2733	97.0094	92.0227	64.7555	67.3924	82.6545			Pyruvate-0	99.3 ± 0.64	100	97.3 ± 0.68	100	99.6	86.6	97.9	91.5	94.5 ± 3.53	75 ± 10.8
Pyruvate-1	0	0	0	0	3.52642	2.27436	0	0	0	3.66367	1.3527	1.1651	6.77024	0	0.137539	6.78846	4.1219	0			Pyruvate-1	0 ± 0	0	1.93 ± 1.79	0	0	3.66	1.35	1.17	0.07 ± 0.1	2.06 ± 2.91
Pyruvate-2	0	0	1.23273	0	0	0	2.4372	0	0.406808	5.6754	0.702973	1.68576	9.22207	0.97802	2.39631	8.81549	9.22983	2.76985			Pyruvate-2	0.41 ± 0.71	0	0.81 ± 1.41	0	0.41	5.68	0.7	1.69	1.69 ± 1	6 ± 4.57
Pyruvate-3	0.898436	0	0	0	0	0	0	0	0	4.02998	0	5.60338	10.7344	2.0126	5.44342	19.6406	19.2559	14.5756			Pyruvate-3	0.3 ± 0.52	0	0 ± 0	0	0	4.03	0	5.6	3.73 ± 2.43	16.9 ± 3.31
Alanine-0	82.5885	96.9469	97.2279	100	95.3352	98.1572	91.974	100	97.7054	98.1509	85.0064	83.8044	61.7407	78.048	77.1227	51.9557	59.3341	74.9795			Alanine-0	92.3 ± 8.37	100	95.2 ± 3.1	100	97.7	98.2	85	83.8	77.6 ± 0.65	67.2 ± 11.1
Alanine-1	13.5003	1.05708	2.77211	0	4.66482	1.84276	8.026	0	0	1.8491	6.18613	2.87081	26.4383	11.7301	6.93041	8.53705	16.4153	6.51535			Alanine-1	5.78 ± 6.74	0	4.84 ± 3.1	0	0	1.85	6.19	2.87	9.33 ± 3.39	11.5 ± 7
Alanine-2	3.91119	1.996	0	0	0	0	0	0	2.29458	0	8.80751	13.3248	11.821	10.2219	15.9469	39.5072	24.2505	18.5051			Alanine-2	1.97 ± 1.96	0	0 ± 0	0	2.29	0	8.81	13.3	13.1 ± 4.05	21.4 ± 4.06
Citrate-0	100	99.159	100	98.4031	100	100	98.992	100	98.5949	100	97.6383	100	-	100	-	100	100	100			Citrate-0	99.7 ± 0.49	98.4	99.7 ± 0.58	100	98.6	100	97.6	100	100 ± 0	100 ± 0
Citrate-1	0	0	0	1.06745	0	0	1.00804	0	1.40515	0	0	0	-	0	-	0	0	0			Citrate-1	0 ± 0	1.07	0.34 ± 0.58	0	1.41	0	0	0	28.9 ± 40.9	0 ± 0
Citrate-2	0	0.841005	0	0.529419	0	0	0	0	0	0	2.36169	0	-	0	-	0	0	0			Citrate-2	0.28 ± 0.49	0.53	0 ± 0	0	0	0	2.36	0	4.24 ± 5.99	0 ± 0
Citrate-3	0	0	0	0	0	0	0	0	0	0	0	0	-	0	-	0	0	0			Citrate-3	0 ± 0	0	0 ± 0	0	0	0	0	0	4.33 ± 6.12	0 ± 0
Citrate-4	0	0	0	0	0	0	0	0	0	0	0	0	-	0	-	0	0	0			Citrate-4	0 ± 0	0	0 ± 0	0	0	0	0	0	0 ± 0	0 ± 0
Citrate-5	0	0	0	0	0	0	0	0	0	0	0	0	-	0	-	0	0	0			Citrate-5	0 ± 0	0	0 ± 0	0	0	0	0	0	12.5 ± 17.72	0 ± 0
2OG-0	99.4608	99.4873	99.0776	99.2798	99.1487	97.7456	99.0273	99.1794	100	99.3046	98.711	98.535	99.0576	98.265	97.4993	95.2756	96.4935	97.2562			2OG-0	99.3 ± 0.23	99.3	98.6 ± 0.78	99.2	100	99.3	98.7	98.5	97.9 ± 0.54	96.9 ± 0.54
2OG-1	0.539153	0.512659	0.922392	0.720186	0.851313	2.25436	0.972717	0.820562	0	0.695389	1.28904	1.46504	0.942358	1.73496	2.40701	4.00073	3.34647	2.57333			2OG-1	0.66 ± 0.23	0.72	1.36 ± 0.78	0.82	0	0.7	1.29	1.47	2.07 ± 0.48	2.96 ± 0.55
2OG-2	0	0	0	0	0	0	0	0	0	0	0	0	0	0	0.0937377	0.309161	0.159992	0.0947992			2OG-2	0 ± 0	0	0 ± 0	0	0	0	0	0	0.05 ± 0.07	0.13 ± 0.05
2OG-3	0	0	0	0	0	0	0	0	0	0	0	0	0	0	0	0.396648	0	0.038267			2OG-3	0 ± 0	0	0 ± 0	0	0	0	0	0	0 ± 0	0.02 ± 0.03
2OG-4	0	0	0	0	0	0	0	0	0	0	0	0	0	0	0	0	0	0.000192778			2OG-4	0 ± 0	0	0 ± 0	0	0	0	0	0	0 ± 0	0 ± 0
2OG-5	0	0	0	0	0	0	0	0	0	0	0	0	0	0	0	0.0178626	0	0.0371706			2OG-5	0 ± 0	0	0 ± 0	0	0	0	0	0	0 ± 0	0.02 ± 0.03
Succinate-0	99.7131	99.3414	99.3125	99.6688	99.3711	99.5005	99.3098	99.7959	99.874	99.574	99.5184	99.7644	99.1344	99.1041	99.1064	96.8363	98.5286	98.6866			Succinate-0	99.5 ± 0.22	99.7	99.4 ± 0.1	99.8	99.9	99.6	99.5	99.8	99.1 ± 0	98.6 ± 0.11
Succinate-1	0.286875	0.658574	0.687458	0.331165	0.628896	0.499522	0.690169	0.20408	0.125992	0.425975	0.48159	0.235646	0.865596	0.866673	0.869088	1.50657	1.41927	1.11864			Succinate-1	0.54 ± 0.22	0.33	0.61 ± 0.1	0.2	0.13	0.43	0.48	0.24	0.87 ± 0	1.27 ± 0.21
Succinate-2	0	0	0	0	0	0	0	0	0	0	0	0	0	0	0.0188581	0.727934	0.0304579	0.156659			Succinate-2	0 ± 0	0	0 ± 0	0	0	0	0	0	0.01 ± 0.01	0.09 ± 0.09
Succinate-3	0	0	0	0	0	0	0	0	0	0	0	0	0	0.00949479	0	0.408148	0.0216675	0			Succinate-3	0 ± 0	0	0 ± 0	0	0	0	0	0	0 ± 0.01	0.01 ± 0.02
Succinate-4	0	0	0	0	0	0	0	0	0	0	0	0	0	0.0197451	0.00569205	0.521074	0	0.038135			Succinate-4	0 ± 0	0	0 ± 0	0	0	0	0	0	0.01 ± 0.01	0.02 ± 0.03
Fumarate-0	99.6654	99.397	99.1894	99.299	99.0574	99.2876	99.2109	99.4734	99.1299	99.1094	99.1528	99.0191	98.7624	98.7864	98.8581	98.7581	98.7425	98.5959			Fumarate-0	99.4 ± 0.24	99.3	99.2 ± 0.12	99.5	99.1	99.1	99.2	99	98.8 ± 0.05	98.7 ± 0.1
Fumarate-1	0.334613	0.600223	0.687638	0.700987	0.839425	0.6268	0.6788	0.522716	0.769388	0.783798	0.716528	0.786964	0.995469	0.942492	0.912386	0.889276	0.967931	1.02362			Fumarate-1	0.54 ± 0.18	0.7	0.72 ± 0.11	0.52	0.77	0.78	0.72	0.79	0.93 ± 0.02	1 ± 0.04
Fumarate-2	0	0.00276302	0.122938	0	0.103156	0.0856066	0.110259	0	0.100679	0.106817	0.130653	0.193887	0.24214	0.217002	0.229545	0.0593847	0.289537	0.264505			Fumarate-2	0.04 ± 0.07	0	0.1 ± 0.01	0	0.1	0.11	0.13	0.19	0.22 ± 0.01	0.28 ± 0.02
Fumarate-3	0	0	0	0	0	0	0	0	0	0	0	0	0	0	0	0	0	0			Fumarate-3	0 ± 0	0	0 ± 0	0	0	0	0	0	0 ± 0	0 ± 0
Fumarate-4	0	0	0	0	0	0	0	0.00389555	0	0	0	0	0	0.0540584	0	0.293212	0	0.115977			Fumarate-4	0 ± 0	0	0 ± 0	0	0	0	0	0	0.03 ± 0.04	0.06 ± 0.08
Malate-0	99.9637	99.9438	99.9278	99.9969	99.869	99.8026	99.5819	99.5917	99.7128	99.5537	99.7554	98.744	96.8569	95.1077	97.8105	70.8609	91.4996	90.2729			Malate-0	99.9 ± 0.02	100	99.8 ± 0.15	99.6	99.7	99.6	99.8	98.7	96.5 ± 1.91	90.9 ± 0.87
Malate-1	0.0363124	0.051151	0.0649801	0	0.128357	0.197357	0.409536	0.405194	0.267542	0.37097	0.21258	0.766424	1.86183	2.47457	1.3194	6.78131	4.56523	5.37818			Malate-1	0.05 ± 0.01	0	0.25 ± 0.15	0.41	0.27	0.37	0.21	0.77	1.9 ± 0.82	4.97 ± 0.57
Malate-2	0	0	0	0	0	0	0	0	0	0	0	0.104942	0.785281	0.804108	0.113654	4.4832	1.91838	0.74795			Malate-2	0 ± 0	0	0 ± 0	0	0	0	0	0.1	0.46 ± 0.49	1.33 ± 0.83
Malate-3	0	0.000595152	0.00124001	0.00314683	0.00265324	0	0	0.00308611	0.00468404	0.025981	0.0190828	0.149957	0.411382	0.896829	0.262194	7.34406	1.29519	1.25289			Malate-3	0 ± 0	0	0 ± 0	0	0	0.03	0.02	0.15	0.58 ± 0.45	1.27 ± 0.03
Malate-4	0	0.00444878	0.00600888	0	0	0	0.00856756	0	0.015019	0.0493904	0.0129075	0.234644	0.0845736	0.716828	0.494287	10.5305	0.721586	2.34805			Malate-4	0 ± 0	0	0 ± 0	0	0.02	0.05	0.01	0.23	0.61 ± 0.16	1.53 ± 1.15
Aspartate-0	97.9369	96.5374	96.9628	97.2001	97.2079	96.7592	95.4994	95.533	96.1748	94.277	95.9669	92.4424	59.9787	69.5087	78.8659	35.7152	72.0522	71.2333			Aspartate-0	97.1 ± 0.72	97.2	96.5 ± 0.89	95.5	96.2	94.3	96	92.4	74.2 ± 6.62	71.6 ± 0.58
Aspartate-1	2.06306	3.41943	3.03724	2.7999	2.78518	3.24078	4.50062	4.2171	3.77401	5.34181	3.89307	5.27659	20.6424	10.8953	9.96525	11.362	11.4729	10.8197			Aspartate-1	2.84 ± 0.7	2.8	3.51 ± 0.89	4.22	3.77	5.34	3.89	5.28	10.4 ± 0.66	11.1 ± 0.46
Aspartate-2	0	0	0	0	0	0	0	0.214541	0	0.297282	0	0.544551	12.8801	6.23916	2.81222	8.86137	7.56161	2.85173			Aspartate-2	0 ± 0	0	0 ± 0	0.21	0	0.3	0	0.54	4.53 ± 2.42	5.21 ± 3.33
Aspartate-3	0	0.0431978	0	0	0.00692199	0	0	0.0353381	0.0511833	0.0614359	0.103988	0.708922	5.77766	6.81217	2.63762	16.3581	5.79581	5.29818			Aspartate-3	0.01 ± 0.02	0	0 ± 0	0.04	0.05	0.06	0.1	0.71	4.72 ± 2.95	5.55 ± 0.35
Aspartate-4	0	0	0	0	0	0	0	0	0	0.0224307	0.0360239	1.02755	0.721072	6.54472	5.71896	27.7033	3.11745	9.79707			Aspartate-4	0 ± 0	0	0 ± 0	0	0	0.02	0.04	1.03	6.13 ± 0.58	6.46 ± 4.72
Glutamate-0	99.5913	99.832	99.9051	99.7909	99.8368	99.8617	99.6417	99.5354	99.7291	99.9909	99.7683	99.9734	99.2385	99.1847	98.6277	96.5475	98.0862	98.3426			Glutamate-0	99.8 ± 0.16	99.8	99.8 ± 0.12	99.5	99.7	100	99.8	100	98.9 ± 0.39	98.2 ± 0.18
Glutamate-1	0.408661	0.156147	0.0917849	0.209142	0.161626	0.124003	0.351453	0.463154	0.264768	0.00905948	0.211849	0.0265902	0.692834	0.646632	0.68696	1.42854	1.33703	0.91753			Glutamate-1	0.22 ± 0.17	0.21	0.21 ± 0.12	0.46	0.26	0.01	0.21	0.03	0.67 ± 0.03	1.13 ± 0.3
Glutamate-2	0	0	0	0	0	0	0	0	0	0	0	0	0	0.110091	0.606944	0.980287	0.477827	0.603245			Glutamate-2	0 ± 0	0	0 ± 0	0	0	0	0	0	0.36 ± 0.35	0.54 ± 0.09
Glutamate-3	0	0	0.00191406	0	0.000480555	0.0106653	0.00681673	0	0	0	0.00324875	0	0.0486939	0.0431934	0.0458999	0.70381	0.0816401	0.103569			Glutamate-3	0 ± 0	0	0.01 ± 0.01	0	0	0	0	0	0.04 ± 0	0.09 ± 0.02
Glutamate-4	0	0.0118559	0.00117055	0	0.00105091	0.00364943	0	0.00141185	0.00610682	0	0	0	0.0199853	0.0153527	0.0228238	0.191888	0.0119372	0.00220242			Glutamate-4	0 ± 0.01	0	0 ± 0	0	0.01	0	0	0	0.02 ± 0.01	0.01 ± 0.01
Glutamate-5	0	0	0	0	0	0	0	0	0	0	0.0165977	0	0	0	0.00971446	0.14793	0.00539929	0.0308281			Glutamate-5	0 ± 0	0	0 ± 0	0	0	0	0.02	0	0 ± 0.01	0.02 ± 0.02
Leucine-0	99.9531	99.7384	98.6663	99.8952	99.895	100	99.7518	99.8892	99.3778	99.919	99.4597	99.2432	98.0578	99.9738	99.6425	99.6112	98.7114	99.0472			Leucine-0	99.5 ± 0.69	99.9	99.9 ± 0.12	99.9	99.4	99.9	99.5	99.2	99.8 ± 0.23	98.9 ± 0.24
Leucine-1	0	0	0.938962	0	0	0	0	0	0.537947	0	0.451748	0.693316	0	0	0.272128	0	0.967389	0.72793			Leucine-1	0.31 ± 0.54	0	0 ± 0	0	0.54	0	0.45	0.69	0.14 ± 0.19	0.85 ± 0.17
Leucine-2	0	0	0.316246	0.104828	0	0	0	0	0	0	0	0.0148652	0.936426	0	0	0	0.232944	0.224913			Leucine-2	0.11 ± 0.18	0.1	0 ± 0	0	0	0	0	0.01	0 ± 0	0.23 ± 0.01
Leucine-3	0.0468727	0.0940006	0	0	0.0110779	0	0.0610185	0.110773	0	0.0809514	0	0	1.00577	0.0262273	0	0.132179	0	0			Leucine-3	0.05 ± 0.05	0	0.02 ± 0.03	0.11	0	0.08	0	0	0.01 ± 0.02	0 ± 0
Leucine-4	0	0	0.00228102	0	0	0	0	0	0	0	0	0	0	0	0	0.0896996	0	0			Leucine-4	0 ± 0	0	0 ± 0	0	0	0	0	0	0 ± 0	0 ± 0
Leucine-5	0	0.167642	0.0762513	0	0.0938877	0	0.187147	0	0.0842091	0	0.0885585	0.0486412	0	0	0.0853707	0.166944	0.088297	0			Leucine-5	0.08 ± 0.08	0	0.09 ± 0.09	0	0.08	0	0.09	0.05	0.04 ± 0.06	0.04 ± 0.06
Isoleucine-0	98.6517	99.1322	97.6695	99.7538	98.9749	98.3298	99.6129	99.5593	98.4567	99.5996	98.6708	97.6301	94.7214	99.4811	98.7324	99.0377	97.3423	97.0655			Isoleucine-0	98.5 ± 0.75	99.8	99 ± 0.64	99.6	98.5	99.6	98.7	97.6	99.1 ± 0.53	97.2 ± 0.2
Isoleucine-1	0.694036	0.219299	1.26457	0	0.425763	0.878301	0	0	0.788609	0	0.769742	1.24199	2.93972	0	0.691558	0	1.37309	0.67422			Isoleucine-1	0.73 ± 0.52	0	0.43 ± 0.44	0	0.79	0	0.77	1.24	0.35 ± 0.49	1.02 ± 0.49
Isoleucine-2	0.204912	0.0129976	0.63825	0	0.0636599	0.26592	0	0	0.201567	0	0.129372	0.664243	1.34047	0	0.041716	0.190765	0.79054	1.04296			Isoleucine-2	0.29 ± 0.32	0	0.11 ± 0.14	0	0.2	0	0.13	0.66	0.02 ± 0.03	0.92 ± 0.18
Isoleucine-3	0.0509217	0.110131	0	0.0338474	0.126666	0.0965315	0.0681443	0.0916907	0.0890784	0.0886573	0	0.0354571	0.492309	0.227888	0.0824107	0.188057	0.0187594	0.232276			Isoleucine-3	0.05 ± 0.06	0.03	0.1 ± 0.03	0.09	0.09	0.09	0	0.04	0.16 ± 0.1	0.13 ± 0.15
Isoleucine-4	0.0427445	0.0793637	0.0147007	0	0.0582548	0.0549978	0	0	0.0640474	0	0.0554305	0.0112048	0	0	0	0.109139	0.0429134	0.208982			Isoleucine-4	0.05 ± 0.03	0	0.04 ± 0.03	0	0.06	0	0.06	0.01	0 ± 0	0.13 ± 0.12
Isoleucine-5	0.3557	0.445968	0.413027	0.212367	0.35078	0.374444	0.318967	0.349047	0.400013	0.311724	0.374688	0.416956	0.506077	0.291014	0.451926	0.47436	0.432446	0.776072			Isoleucine-5	0.4 ± 0.05	0.21	0.35 ± 0.03	0.35	0.4	0.31	0.37	0.42	0.37 ± 0.11	0.6 ± 0.24
Lysine-0	85.8124	84.6324	76.0805	92.9957	70.461	64.4536	41.3152	89.4433	83.8949	87.7299	37.463	72.5321	63.6724	49.3012	25.8737	87.282	77.4694	73.2143			Lysine-0	82.2 ± 5.31	93	58.7 ± 15.4	89.4	83.9	87.7	37.5	72.5	37.6 ± 16.6	75.3 ± 3.01
Lysine-1	5.28957	10.2663	8.63333	0	10.0372	12.7348	0	3.92746	6.62116	0	25.5147	10.9308	0	27.2818	35.9143	0	8.31116	0			Lysine-1	8.06 ± 2.54	0	7.59 ± 6.71	3.93	6.62	0	25.5	10.9	31.6 ± 6.1	4.2 ± 5.88
Lysine-2	1.77807	5.10133	2.16461	6.05395	3.49139	2.04194	12.1291	0.61349	0.930509	4.82528	0.866252	3.37122	19.6176	3.27309	2.02168	8.01822	1.99901	26.7857			Lysine-2	3.01 ± 1.82	6.05	5.89 ± 5.45	0.61	0.93	4.83	0.87	3.37	2.65 ± 0.88	14.4 ± 17.5
Lysine-3	0.917264	0	5.66697	0.950321	2.17053	3.81739	36.0164	0.908462	0.232204	3.57163	25.3028	3.3187	16.71	11.9171	26.5118	4.69976	2.70526	0			Lysine-3	2.19 ± 3.04	0.95	14 ± 19.1	0.91	0.23	3.57	25.3	3.3	19.2 ± 10.3	1.35 ± 1.91
Lysine-4	5.70596	0	5.51674	0	10.7196	13.16	0	4.69937	7.75644	0	5.48548	8.11075	0	0	0	0	7.49403	0			Lysine-4	3.74 ± 3.24	0	7.96 ± 7	4.7	7.76	0	5.49	8.11	0 ± 0	3.75 ± 5.3
Lysine-5	0.496698	0	1.9379	0	3.12027	3.79224	10.5393	0.407925	0.564829	3.8732	5.36789	1.73642	0	8.22677	9.67859	0	2.02115	0			Lysine-5	0.81 ± 1.01	0	5.82 ± 4.1	0.41	0.56	3.87	5.37	1.74	8.95 ± 1.03	1.01 ± 1.43
Histidine-0	38.892	37.5754	49.1117	36.9499	37.117	44.1696	38.6423	49.3124	61.1804	38.3756	38.7002	46.7787	36.9509	39.4065	37.411	57.0022	42.9816	41.6016			Histidine-0	41.9 ± 6.31	36.9	40 ± 3.71	49.3	61.2	38.4	38.7	46.8	38.4 ± 1.41	42.3 ± 0.98
Histidine-1	18.8277	18.9911	15.6359	19.3225	17.5273	16.9857	18.839	13.8684	10.1187	18.4816	17.3011	16.7417	17.3197	17.4677	17.9541	11.0911	17.6716	18.1142			Histidine-1	17.8 ± 1.89	19.3	17.8 ± 0.95	13.9	10.1	18.5	17.3	16.7	17.7 ± 0.34	17.9 ± 0.31
Histidine-2	11.7085	12.1079	9.68121	12.6472	12.2447	10.5017	11.543	9.98426	7.02553	12.6142	11.6254	10.2286	11.904	11.8816	11.9866	7.30745	10.5053	10.515			Histidine-2	11.2 ± 1.3	12.6	11.4 ± 0.88	10	7	12.6	11.6	10.2	11.9 ± 0.07	10.5 ± 0.01
Histidine-3	8.76606	9.36562	7.39072	8.68178	10.2681	8.41825	8.48988	8.02939	6.80362	7.8763	7.50773	7.6143	7.88791	9.08064	10.2395	7.76718	8.6961	7.97463			Histidine-3	8.51 ± 1.01	8.68	9.06 ± 1.05	8.03	6.8	7.88	7.51	7.61	9.66 ± 0.82	8.34 ± 0.51
Histidine-4	12.249	11.6454	10.0583	12.0915	12.4687	11.3253	12.6429	10.392	7.78063	12.2252	12.1277	10.4253	13.1426	11.3815	11.5943	8.63104	11.2486	11.046			Histidine-4	11.3 ± 1.13	12.1	12.1 ± 0.72	10.4	7.8	12.2	12.1	10.4	11.5 ± 0.15	11.1 ± 0.14
Histidine-5	9.55676	10.3146	8.12222	10.3072	10.3742	8.59954	9.84299	8.41357	7.09108	10.4271	12.738	8.2114	12.795	10.782	10.8146	8.20101	8.89681	10.7486			Histidine-5	9.33 ± 1.11	10.3	9.61 ± 0.91	8.41	7.09	10.4	12.7	8.21	10.8 ± 0.02	9.82 ± 1.31
Phenylalanine-0	98.457	98.8815	98.9444	97.8368	99.2485	99.0973	98.9113	99.4477	99.0744	99.3022	98.134	99.0011	92.4148	94.3559	94.9288	89.2536	97.4393	92.0001			Phenylalanine-0	98.8 ± 0.27	97.8	99.1 ± 0.17	99.4	99.1	99.3	98.1	99	94.6 ± 0.41	94.7 ± 3.85
Phenylalanine-1	0	0	0.242984	0	0	0	0	0	0	0	0.589573	0.317242	0	0	1.45222	0	1.22866	1.72152			Phenylalanine-1	0.08 ± 0.14	0	0 ± 0	0	0	0	0.59	0.32	0.73 ± 1.03	1.48 ± 0.35
Phenylalanine-2	0	0	0	0	0	0	0	0	0	0	0	0	1.00235	0.755401	1.3918	0.347224	0.234405	2.08801			Phenylalanine-2	0 ± 0	0	0 ± 0	0	0	0	0	0	1.07 ± 0.45	1.16 ± 1.31
Phenylalanine-3	0.16955	0.205917	0.104352	0	0.204082	0.184032	0.168964	0.125223	0.15831	0	0.150489	0.111901	1.52601	1.11049	0.258179	1.01476	0.247059	0.205517			Phenylalanine-3	0.16 ± 0.05	0	0.19 ± 0.02	0.13	0.16	0	0.15	0.11	0.68 ± 0.6	0.23 ± 0.03
Phenylalanine-4	1.03224	0.365069	0.404505	0.430279	0.22763	0.215177	0.670124	0.292252	0.179291	0.398398	0.56333	0.410117	2.07562	1.23003	0.449904	1.59325	0.386965	1.16584			Phenylalanine-4	0.6 ± 0.37	0.43	0.37 ± 0.26	0.29	0.18	0.4	0.56	0.41	0.84 ± 0.55	0.78 ± 0.55
Phenylalanine-5	0.129134	0	0.0768554	0	0	0.078018	0.067573	0.0261877	0.121063	0	0.0594866	0.0366092	0.968721	0.860532	0.292392	2.02042	0.124228	0.457273			Phenylalanine-5	0.07 ± 0.06	0	0.05 ± 0.04	0.03	0.12	0	0.06	0.04	0.58 ± 0.4	0.29 ± 0.24
Phenylalanine-6	0.212092	0.207283	0.0621918	0.674003	0.182425	0.187982	0	0.108602	0.258321	0	0.13663	0	1.19874	1.02937	0.510486	3.0009	0.20358	0.979786			Phenylalanine-6	0.16 ± 0.09	0.67	0.12 ± 0.11	0.11	0.26	0	0.14	0	0.77 ± 0.37	0.59 ± 0.55
Phenylalanine-7	0	0.34021	0.164672	1.0589	0.137327	0.237489	0.182034	0	0.208613	0.299428	0.366524	0.12302	0.813714	0.658306	0.716236	2.76986	0.135787	1.38194			Phenylalanine-7	0.17 ± 0.17	1.06	0.19 ± 0.05	0	0.21	0.3	0.37	0.12	0.69 ± 0.04	0.76 ± 0.88
Phenylalanine-8	0	0	0	0	0	0	0	0	0	0	0	0	0	0	0	0	0	0			Phenylalanine-8	0 ± 0	0	0 ± 0	0	0	0	0	0	0 ± 0	0 ± 0
Asparagine-0	100	94.5662	99.906	83.7621	94.3458	98.8342	93.1669	99.9482	91.2229	100	99.7228	99.3332	93.7475	100	95.0979	93.0959	99.6597	99.1226			Asparagine-0	98.2 ± 3.11	83.8	95.4 ± 2.99	99.9	91.2	100	99.7	99.3	97.5 ± 3.47	99.4 ± 0.38
Asparagine-1	0	0	0	0	0	0	0	0	0	0	0	0	1.94792	0	0	2.50458	0	0			Asparagine-1	0 ± 0	0	0 ± 0	0	0	0	0	0	0 ± 0	0 ± 0
Asparagine-2	0	5.43376	0	14.8621	4.32232	0.499992	4.94033	0.051842	8.77711	0	0.00190547	0	4.30455	0	4.90214	2.17	0	0			Asparagine-2	1.81 ± 3.14	14.9	3.25 ± 2.41	0.05	8.78	0	0	0	2.45 ± 3.47	0 ± 0
Asparagine-3	0	0	0.0940319	1.37577	1.33188	0.665839	1.89277	0	0	0	0.275322	0.666797	0	0	0	2.22954	0.340281	0.877411			Asparagine-3	0.03 ± 0.05	1.38	1.3 ± 0.61	0	0	0	0.28	0.67	0 ± 0	0.61 ± 0.38
Glutamine-0	70.5799	84.7991	73.5344	83.475	73.2161	85.2134	82.2135	78.8989	91.6786	80.5817	81.8197	79.972	100	80.3012	82.6641	82.7837	76.4921	78.4012			Glutamine-0	76.3 ± 7.5	83.5	80.2 ± 6.24	78.9	91.7	80.6	81.8	80	81.5 ± 1.67	77.4 ± 1.35
Glutamine-1	15.7553	7.70466	13.3621	8.21482	13.9684	7.69605	8.84698	11.0254	4.73887	10.0745	9.33288	10.3293	0	10.3392	9.44909	8.73876	12.2167	10.5094			Glutamine-1	12.3 ± 4.13	8.21	10.2 ± 3.34	11	4.74	10.1	9.33	10.3	9.89 ± 0.63	11.4 ± 1.21
Glutamine-2	8.62248	3.95696	8.21291	4.24159	8.07047	4.00853	4.58144	6.08837	1.67944	5.25778	5.28603	5.83143	0	5.43521	5.82569	5.04297	6.97483	6.31351			Glutamine-2	6.93 ± 2.58	4.24	5.55 ± 2.2	6.09	1.68	5.26	5.29	5.83	5.63 ± 0.28	6.64 ± 0.47
Glutamine-3	2.36394	1.81555	2.19167	1.96368	2.18733	1.51149	1.84075	1.94123	1.16209	1.96164	1.69466	1.70626	0	1.90974	2.06111	1.86883	2.03681	2.30481			Glutamine-3	2.12 ± 0.28	1.96	1.85 ± 0.34	1.94	1.16	1.96	1.69	1.71	1.99 ± 0.11	2.17 ± 0.19
Glutamine-4	2.6784	1.72377	2.69893	2.10491	2.55761	1.5705	2.51733	2.04609	0.740996	2.1243	1.86676	2.16099	0	2.01461	0	1.56579	2.27948	2.4711			Glutamine-4	2.37 ± 0.56	2.1	2.22 ± 0.56	2.05	0.74	2.12	1.87	2.16	1.01 ± 1.42	2.38 ± 0.14
beta alanine-0	100	96.353	98.6188	91.8556	100	97.7253	100	94.4717	83.9034	100	98.5425	96.3467	79.2361	100	100	91.2393	83.4288	100			beta alanine-0	98.3 ± 1.84	91.9	99.2 ± 1.31	94.5	83.9	100	98.5	96.3	100 ± 0	91.7 ± 11.72
beta alanine-1	0	3.64697	0.26145	8.14442	0	0	0	5.52834	10.281	0	0	2.53215	6.62857	0	0	8.76067	4.82722	0			beta alanine-1	1.3 ± 2.03	8.14	0 ± 0	5.53	10.3	0	0	2.53	0 ± 0	2.41 ± 3.41
beta alanine-2	0	0	1.11979	0	0	2.27474	0	0	5.81563	0	1.45747	1.12114	14.1353	0	0	0	5.06589	0			beta alanine-2	0.37 ± 0.65	0	0.76 ± 1.31	0	5.82	0	1.46	1.12	0 ± 0	2.53 ± 3.58
beta alanine-3	0	0	0	0	0	0	0	0	0	0	0	0	0	0	0	0	6.6781	0			beta alanine-3	0 ± 0	0	0 ± 0	0	0	0	0	0	0 ± 0	3.34 ± 4.72
Threonine-0	99.1175	98.3209	99.6044	99.3782	98.7569	98.9138	99.7401	99.423	99.4933	100	99.4184	99.5561	99.0049	99.1694	99.1279	97.2534	99.6962	99.5152			Threonine-0	99 ± 0.65	99.4	99.1 ± 0.53	99.4	99.5	100	99.4	99.6	99.1 ± 0.03	99.6 ± 0.13
Threonine-1	0	0.417292	0	0	0.179971	0	0	0	0	0	0	0	0	0	0	0	0	0			Threonine-1	0.14 ± 0.24	0	0.06 ± 0.1	0	0	0	0	0	0 ± 0	0 ± 0
Threonine-2	0	0	0	0	0	0	0	0	0	0	0	0	0	0	0	0	0	0			Threonine-2	0 ± 0	0	0 ± 0	0	0	0	0	0	0 ± 0	0 ± 0
Threonine-3	0.531835	1.26181	0.0280464	0.621828	1.06312	0.740348	0.259867	0.42241	0.506746	0	0.581588	0.317287	0.995127	0.57806	0.693075	1.33721	0.303766	0.132315			Threonine-3	0.61 ± 0.62	0.62	0.69 ± 0.4	0.42	0.51	0	0.58	0.32	0.64 ± 0.08	0.22 ± 0.12
Threonine-4	0.350657	0	0.36752	0	0	0.345862	0	0.154635	0	0	0	0.12662	0	0.252584	0.178993	1.40939	0	0.35246			Threonine-4	0.24 ± 0.21	0	0.12 ± 0.2	0.15	0	0	0	0.13	0.22 ± 0.05	0.18 ± 0.25
Sucrose-0	93.0822	93.9631	91.5246	94.1586	93.6262	92.4365	93.0601	94.2371	93.1319	93.0403	91.5217	89.8802	88.7328	90.2249	86.4918	79.2388	79.1352	84.5886			Sucrose-0	92.9 ± 1.23	94.2	93 ± 0.6	94.2	93.1	93	91.5	89.9	88.4 ± 2.64	81.9 ± 3.86
Sucrose-1	6.89492	6.0162	8.41436	5.41266	6.34889	7.54248	6.92207	5.68716	6.84418	6.92861	8.23313	8.34842	8.69766	6.82488	8.44972	6.69728	10.0786	8.57743			Sucrose-1	7.11 ± 1.21	5.41	6.94 ± 0.6	5.69	6.84	6.93	8.23	8.35	7.64 ± 1.15	9.33 ± 1.06
Sucrose-2	0	0	0	0.4074	0	0	0	0.0543461	0	0	0	0	1.243	0.515095	0.27156	1.64169	3.83845	0.65397			Sucrose-2	0 ± 0	0.41	0 ± 0	0.05	0	0	0	0	0.39 ± 0.17	2.25 ± 2.25
Sucrose-3	0	0	0	0	0	0	0	0	0	0	0	0.0820512	0.714116	0.480639	0.476824	1.78867	3.36326	0.615341			Sucrose-3	0 ± 0	0	0 ± 0	0	0	0	0	0.08	0.48 ± 0	1.99 ± 1.94
Sucrose-4	0	0	0.0395316	0.00142416	0	0	0	0	0	0	0.14372	0.709028	0.567721	0.899088	1.39252	3.0739	2.31164	1.52469			Sucrose-4	0.01 ± 0.02	0	0 ± 0	0	0	0	0.14	0.71	1.15 ± 0.35	1.92 ± 0.56
Sucrose-5	0	0	0.00313999	0	0	0	0	0	0	0.0029484	0.0608089	0.594528	0.0447279	0.669453	1.6616	4.03369	0.955979	2.20157			Sucrose-5	0 ± 0	0	0 ± 0	0	0	0	0.06	0.59	1.17 ± 0.7	1.58 ± 0.88
Sucrose-6	0.022831	0.020711	0.0183176	0.0198735	0.0249436	0.0209981	0.0178741	0.0213531	0.0239468	0.0281843	0.0406068	0.385815	0	0.385922	1.25599	3.52601	0.316912	1.83838			Sucrose-6	0.02 ± 0	0.02	0.02 ± 0	0.02	0.02	0.03	0.04	0.39	0.82 ± 0.62	1.08 ± 1.08
Glucose-0	94.1199	96.879	96.2817	96.6297	94.3568	95.7049	97.0486	95.5224	96.4605	95.7577	96.3423	96.1847	-	94.7624	-	91.4826	93.1198	94.807			Glucose-0	95.8 ± 1.45	96.6	95.7 ± 1.35	95.5	96.5	95.8	96.3	96.2	94.7624	94 ± 1.19
Glucose-1	4.37037	2.59724	2.91759	2.6372	4.08715	3.29496	2.51489	3.37265	2.76981	3.22121	2.87504	2.9261	-	3.81216	-	4.56542	4.16068	3.10663			Glucose-1	3.3 ± 0.94	2.64	3.3 ± 0.79	3.37	2.77	3.22	2.88	2.93	3.81216	3.63 ± 0.75
Glucose-2	1.50976	0.523724	0.800756	0.733101	1.55606	1.00011	0.436521	1.10491	0.769673	1.02114	0.782634	0.889167	-	1.42545	-	2.12222	2.15136	1.03407			Glucose-2	0.94 ± 0.51	0.73	1 ± 0.56	1.1	0.77	1.02	0.78	0.89	1.42545	1.59 ± 0.79
Glucose-3	0	0	0	0	0	0	0	0	0	0	0	0	-	0	-	0.776951	0.568197	0.362428			Glucose-3	0 ± 0	0	0 ± 0	0	0	0	0	0	0	0.47 ± 0.15
Glucose-4	0	0	0	0	0	0	0	0	0	0	0	0	-	0	-	1.05282	0	0.689913			Glucose-4	0 ± 0	0	0 ± 0	0	0	0	0	0	0	0.34 ± 0.49
Fructose-0	97.2573	96.9705	97.6689	96.6719	97.0398	97.0404	98.1237	97.1765	96.635	96.7015	97.9467	96.9134	0	96.9029	97.8505	95.0748	93.9418	94.6562			Fructose-0	97.3 ± 0.35	96.7	97.4 ± 0.63	97.2	96.6	96.7	97.9	96.9	97.4 ± 0.67	94.3 ± 0.51
Fructose-1	2.13104	1.88503	1.47613	2.17953	2.19301	2.19586	1.06204	2.07996	2.1813	2.24499	1.21809	2.11011	0	2.23981	1.0771	2.5297	3.57531	1.79346			Fructose-1	1.83 ± 0.33	2.18	1.82 ± 0.65	2.08	2.18	2.24	1.22	2.11	1.66 ± 0.82	2.68 ± 1.26
Fructose-2	0.563686	1.1355	0.823238	1.14853	0.737714	0.728343	0.772162	0.720532	1.18366	1.03408	0.73371	0.909747	100	0.744235	0.713906	1.27129	2.01786	1.62449			Fructose-2	0.84 ± 0.29	1.15	0.75 ± 0.02	0.72	1.18	1.03	0.73	0.91	0.73 ± 0.02	1.82 ± 0.28
Fructose-3	0.0479849	0.00896413	0.0316966	0	0.0294847	0.0353666	0.0421048	0.0229954	0	0.0194452	0.101546	0.0667798	0	0.113044	0.358518	1.12416	0.465044	1.92589			Fructose-3	0.03 ± 0.02	0	0.04 ± 0.01	0.02	0	0.02	0.1	0.07	0.24 ± 0.17	1.2 ± 1.03
Rhamnose-0	99.4832	99.2482	99.2402	99.2825	99.1068	99.0352	99.2975	99.9309	99.0949	99.584	99.2328	99.1562	99.6331	99.4306	98.836	99.1432	99.2464	99.1514			Rhamnose-0	99.3 ± 0.14	99.3	99.1 ± 0.14	99.9	99.1	99.6	99.2	99.2	99.1 ± 0.42	99.2 ± 0.07
Rhamnose-1	0	0	0	0	0	0	0	0	0	0	0	0	0	0	0	0	0	0			Rhamnose-1	0 ± 0	0	0 ± 0	0	0	0	0	0	0 ± 0	0 ± 0
Rhamnose-2	0.516775	0.751751	0.759802	0.717538	0.893223	0.964792	0.702478	0.0690864	0.905103	0.415972	0.767215	0.843831	0.366903	0.569374	1.16404	0.856842	0.753631	0.84864			Rhamnose-2	0.68 ± 0.14	0.72	0.85 ± 0.14	0.07	0.91	0.42	0.77	0.84	0.87 ± 0.42	0.8 ± 0.07
Fucose-0	99.0123	99.2586	98.94	98.8014	99.1083	98.7954	99.1449	99.0246	98.7114	99.2011	98.9219	97.976	98.7674	98.5189	97.8588	94.054	97.5491	97.4092			Fucose-0	99.1 ± 0.17	98.8	99 ± 0.19	99	98.7	99.2	98.9	98	98.2 ± 0.47	97.5 ± 0.1
Fucose-1	0	0	0	0	0	0	0	0	0	0	0	0.199484	0	0	0.188017	0.71836	0.427148	0.332293			Fucose-1	0 ± 0	0	0 ± 0	0	0	0	0	0.2	0.09 ± 0.13	0.38 ± 0.07
Fucose-2	0.987679	0.741361	1.06	1.19857	0.891734	1.20464	0.855139	0.975432	1.28863	0.798904	1.07805	1.82451	1.23257	1.48105	1.95317	5.22766	2.02377	2.25853			Fucose-2	0.93 ± 0.17	1.2	0.98 ± 0.19	0.98	1.29	0.8	1.08	1.82	1.72 ± 0.33	2.14 ± 0.17
Trehalose-0	98.2133	96.0422	95.0089	100	99.5681	96.7317	92.5139	99.2411	99.3521	93.9318	93.2694	92.8014	97.9851	97.2334	91.0416	98.3786	90.7264	91.0897			Trehalose-0	96.4 ± 1.64	100	96.3 ± 3.55	99.2	99.4	93.9	93.3	92.8	94.1 ± 4.38	90.9 ± 0.26
Trehalose-1	0.921732	2.9818	4.3865	0	0	2.3677	5.77218	0.758888	0.640445	4.93352	4.79271	5.16793	1.63725	2.28132	6.33548	0	5.42431	4.10212			Trehalose-1	2.76 ± 1.74	0	2.71 ± 2.9	0.76	0.64	4.93	4.79	5.17	4.31 ± 2.87	4.76 ± 0.93
Trehalose-2	0.864966	0.975981	0.604597	0	0	0.900618	1.71392	0	0	1.13469	1.93791	2.03069	0	0	1.92885	0.83112	3.84933	3.36622			Trehalose-2	0.82 ± 0.19	0	0.87 ± 0.86	0	0	1.13	1.94	2.03	0.96 ± 1.36	3.61 ± 0.34
Trehalose-3	0	0	0	0	0.431927	0	0	0	0.00743664	0	0	0	0.377616	0.485254	0.694046	0.79024	0	1.44193			Trehalose-3	0 ± 0	0	0.14 ± 0.25	0	0.01	0	0	0	0.59 ± 0.15	0.72 ± 1.02
Raffinose-0	93.9082	95.5057	93.8743	95.5732	96.2925	93.2191	93.2231	96.5264	95.1151	92.807	92.7603	92.9762	84.3196	83.1185	84.4393	64.1367	64.8445	65.3997			Raffinose-0	94.4 ± 0.93	95.6	94.2 ± 1.77	96.5	95.1	92.8	92.8	93	83.8 ± 0.93	65.1 ± 0.39
Raffinose-1	6.09185	4.4943	6.12567	4.4268	3.70752	6.78091	6.77686	3.47356	4.88489	7.19295	6.99063	6.65339	13.7857	12.178	10.1497	13.7023	24.6514	13.7279			Raffinose-1	5.57 ± 0.93	4.43	5.76 ± 1.77	3.47	4.88	7.19	6.99	6.65	11.2 ± 1.43	19.2 ± 7.72
Raffinose-2	0	0	0	0	0	0	0	0	0	0	0.249072	0.37038	1.89468	4.70354	5.41099	22.161	10.5041	20.8724			Raffinose-2	0 ± 0	0	0 ± 0	0	0	0	0.25	0.37	5.06 ± 0.5	15.7 ± 7.33
Xylose-0	100	100	100	99.3777	100	100	100	99.8648	100	100	100	99.077	99.5959	98.9869	97.9733	88.4473	97.6111	94.0934			Xylose-0	100 ± 0	99.4	100 ± 0	99.9	100	100	100	99.1	98.5 ± 0.72	95.9 ± 2.49
Xylose-1	0	0	0	0	0	0	0	0	0	0	0	0	0	0	0	0	0	0			Xylose-1	0 ± 0	0	0 ± 0	0	0	0	0	0	0 ± 0	0 ± 0
Xylose-2	0	0	0	0.622318	0	0	0	0.0708147	0	0	0	0	0.404136	0.25785	0.0674756	3.6212	0.765969	0.539453			Xylose-2	0 ± 0	0.62	0 ± 0	0.07	0	0	0	0	0.16 ± 0.13	0.65 ± 0.16
Xylose-3	0	0	0	0	0	0	0	0.0643677	0	0	0	0.923011	0	0.755254	1.95925	7.9315	1.62298	5.36712			Xylose-3	0 ± 0	0	0 ± 0	0.06	0	0	0	0.92	1.36 ± 0.85	3.5 ± 2.65
myoinositol-0	85.0817	85.2553	85.0475	85.1136	85.067	85.0966	85.1207	85.1834	85.1273	85.1401	85.1584	85.1054	85.0423	85.28	85.1096	84.9339	85.0707	85.03			myoinositol-0	85.1 ± 0.11	85.1	85.1 ± 0.03	85.2	85.1	85.1	85.2	85.1	85.2 ± 0.12	85.1 ± 0.03
myoinositol-1	14.9183	14.7447	14.9525	14.8864	14.933	14.9034	14.8793	14.8166	14.8727	14.8599	14.8416	14.8946	14.9577	14.72	14.8904	15.0661	14.9293	14.97			myoinositol-1	14.9 ± 0.11	14.9	14.9 ± 0.03	14.8	14.9	14.9	14.8	14.9	14.8 ± 0.12	14.9 ± 0.03
Quinic acid-0	52.6904	85.22	86.6496	83.0423	81.7606	86.1854	86.831	15.7739	84.4322	85.3129	89.2576	86.6019	73.9036	82.997	90.6618	48.6831	85.1924	87.7227			Quinic acid-0	74.9 ± 19.2	83	84.9 ± 2.76	15.8	84.4	85.3	89.3	86.6	86.8 ± 5.42	86.5 ± 1.79
Quinic acid-1	18.6776	2.76702	2.81463	2.86034	3.09212	3.28836	2.78663	41.0645	2.78988	3.10899	2.61643	2.86379	0	3.14039	2.78022	21.1005	3.16996	2.79404			Quinic acid-1	8.09 ± 9.17	2.86	3.06 ± 0.25	41.1	2.79	3.11	2.62	2.86	2.96 ± 0.25	2.98 ± 0.27
Quinic acid-2	0.745507	6.67929	5.59613	6.34375	6.46456	5.72532	6.20138	2.89371	6.54983	6.45069	5.02501	5.65043	8.58184	6.13937	4.26829	0	5.75946	5.41252			Quinic acid-2	4.34 ± 3.16	6.34	6.13 ± 0.37	2.89	6.55	6.45	5.03	5.65	5.2 ± 1.32	5.59 ± 0.25
Quinic acid-3	3.11356	0.274031	0.246833	0.180751	0.394199	0.413106	0.349657	3.57284	0.269489	0.433628	0.372481	0.421481	0	0.366459	0.393698	3.52863	0.430432	0.360018			Quinic acid-3	1.21 ± 1.65	0.18	0.39 ± 0.03	3.57	0.27	0.43	0.37	0.42	0.38 ± 0.02	0.4 ± 0.05
Quinic acid-4	2.27752	0.856238	0.912412	0.709723	0.867909	1.15024	0.933715	3.24935	0.810585	1.04481	1.07135	1.04992	0	0.926469	1.23264	2.67806	1.07215	1.03967			Quinic acid-4	1.35 ± 0.8	0.71	0.98 ± 0.15	3.25	0.81	1.04	1.07	1.05	1.08 ± 0.22	1.06 ± 0.02
Quinic acid-5	16.0608	3.26177	2.84995	5.24716	5.33703	2.33395	2.25889	24.419	3.96392	2.69412	1.23304	2.46415	17.5146	4.63833	0.466136	17.0957	3.11393	2.01183			Quinic acid-5	7.39 ± 7.51	5.25	3.31 ± 1.76	24.4	3.96	2.69	1.23	2.46	2.55 ± 2.95	2.56 ± 0.78
Quinic acid-6	6.43455	0.941619	0.93045	1.61599	2.08353	0.903594	0.638714	9.02671	1.18412	0.954894	0.424059	0.948331	0	1.79203	0.197259	6.91404	1.26165	0.659198			Quinic acid-6	2.77 ± 3.17	1.62	1.21 ± 0.77	9.03	1.18	0.95	0.42	0.95	0.99 ± 1.13	0.96 ± 0.43
Linamarin-0	84.2673	84.5336	83.9848	84.5914	84.1265	83.8872	84.3867	86.4916	84.6806	84.3766	84.2485	84.2924	84.3964	84.7527	84.1892	84.8419	84.0856	84.3137			Linamarin-0	84.3 ± 0.27	84.6	84.1 ± 0.25	86.5	84.7	84.4	84.2	84.3	84.5 ± 0.4	84.2 ± 0.16
Linamarin-1	8.85721	8.7401	8.88575	8.78853	8.8502	8.87168	8.78868	7.87262	8.7458	8.80996	8.77208	8.82344	8.83646	8.64482	8.80106	8.67877	8.87005	8.8065			Linamarin-1	8.83 ± 0.08	8.79	8.84 ± 0.04	7.87	8.75	8.81	8.77	8.82	8.72 ± 0.11	8.84 ± 0.04
Linamarin-2	5.91351	5.79315	6.01342	5.62832	5.98615	6.07998	5.87306	4.78122	5.66495	5.87269	5.95123	5.92093	5.84244	5.71851	5.96228	5.56556	5.99998	5.90719			Linamarin-2	5.91 ± 0.11	5.63	5.98 ± 0.1	4.78	5.66	5.87	5.95	5.92	5.84 ± 0.17	5.95 ± 0.07
Linamarin-3	0.543773	0.526495	0.663485	0.514425	0.576725	0.686348	0.511124	0.459485	0.475241	0.515365	0.59316	0.536041	0.500612	0.470648	0.621507	0.48055	0.598683	0.558359			Linamarin-3	0.58 ± 0.07	0.51	0.59 ± 0.09	0.46	0.48	0.52	0.59	0.54	0.55 ± 0.11	0.58 ± 0.03
Linamarin-4	0.287104	0.275277	0.322024	0.305134	0.31116	0.334173	0.299132	0.270047	0.289766	0.290729	0.297296	0.289799	0.285556	0.284024	0.292362	0.303512	0.306635	0.289571			Linamarin-4	0.29 ± 0.02	0.31	0.31 ± 0.02	0.27	0.29	0.29	0.3	0.29	0.29 ± 0.01	0.3 ± 0.01
Linamarin-5	0.052101	0.0553924	0.0548408	0.0646149	0.0623234	0.0554676	0.0559516	0.0711127	0.0595344	0.0578482	0.0536233	0.0576633	0.0605131	0.0481936	0.0558206	0.0545376	0.0581076	0.0504318			Linamarin-5	0.05 ± 0	0.06	0.06 ± 0	0.07	0.06	0.06	0.05	0.06	0.05 ± 0.01	0.05 ± 0.01
Linamarin-6	0.0789756	0.076028	0.0756878	0.107617	0.0869193	0.0851019	0.0854029	0.0539285	0.0841182	0.0767846	0.0841077	0.0797314	0.0779804	0.0810514	0.077794	0.0751315	0.0809225	0.0742309			Linamarin-6	0.08 ± 0	0.11	0.09 ± 0	0.05	0.08	0.08	0.08	0.08	0.08 ± 0	0.08 ± 0
Erythritol-0	97.9317	99.8473	99.8148	97.9335	99.4952	100	100	94.9089	99.759	99.8514	99.9373	99.8392	90.6296	99.409	98.4844	97.5968	99.6212	98.4753			Erythritol-0	99.2 ± 1.1	97.9	99.8 ± 0.29	94.9	99.8	99.9	99.9	99.8	98.9 ± 0.65	99 ± 0.81
Erythritol-1	1.95785	0	0.185232	1.45089	0	0	0	4.32502	0	0	0.0627464	0	6.99898	0	0.35494	0	0	0.365466			Erythritol-1	0.71 ± 1.08	1.45	0 ± 0	4.33	0	0	0.06	0	0.18 ± 0.25	0.18 ± 0.26
Erythritol-2	0	0	0	0	0	0	0	0	0	0	0	0	1.54314	0	0.246469	0.39545	0	0.353466			Erythritol-2	0 ± 0	0	0 ± 0	0	0	0	0	0	0.12 ± 0.17	0.18 ± 0.25
Erythritol-3	0.110424	0.152731	0	0.615618	0.504849	0	0	0.76609	0.241015	0.148649	0	0.160823	0.828225	0.590966	0.914205	2.00771	0.378786	0.805793			Erythritol-3	0.09 ± 0.08	0.62	0.17 ± 0.29	0.77	0.24	0.15	0	0.16	0.75 ± 0.23	0.59 ± 0.3
GABA-0	100	100	99.8144	100	99.915	100	100	100	100	100	99.2173	99.3581	100	100	99.5532	100	100	99.7423			GABA-0	99.9 ± 0.11	100	100 ± 0.05	100	100	100	99.2	99.4	99.8 ± 0.32	99.9 ± 0.18
GABA-1	0	0	0.185578	0	0.0850348	0	0	0	0	0	0.782715	0.641876	0	0	0.446764	0	0	0.25767			GABA-1	0.06 ± 0.11	0	0.03 ± 0.05	0	0	0	0.78	0.64	0.22 ± 0.32	0.13 ± 0.18
Threonate-0	94.4996	94.6645	94.7432	94.4528	-	93.9528	94.1871	94.1768	94.237	94.3117	-	94.3628	93.3893	94.3122	-	91.3828	93.871	94.0588			Threonate-0	94.6 ± 0.12	94.5	94.1 ± 0.17	94.2	94.2	94.3	-	94.4	94.3122	94 ± 0.13
Threonate-1	0.0753419	0.812207	0.692767	0.998512	-	0.959512	0.730064	0.548283	0.945739	0.903854	-	0.741406	1.34598	1.03578	-	2.19726	1.1647	1.02317			Threonate-1	0.53 ± 0.4	1	0.84 ± 0.16	0.55	0.95	0.9	-	0.74	1.03578	1.09 ± 0.1
Threonate-2	5.4251	4.52326	4.564	4.54872	-	5.08773	5.08285	5.2749	4.81723	4.78446	-	4.89577	5.26473	4.65207	-	6.41995	4.96429	4.91805			Threonate-2	4.84 ± 0.51	4.55	5.09 ± 0	5.27	4.82	4.78	-	4.9	4.65207	4.94 ± 0.03
Shikimate-0	51.492	69.3987	79.8937	65.0159	62.3148	74.4007	71.2573	45.7169	64.2262	70.7772	83.728	72.9901	NA	65.232	96.1002	45.9921	70.1048	80.0629			Shikimate-0	66.9 ± 14.4	65	69.3 ± 6.27	45.7	64.2	70.8	83.7	73	80.7 ± 21.8	75.1 ± 7.04
Shikimate-1	48.34	30.3044	19.8844	34.7583	37.5123	25.4586	28.3247	54.1061	35.5137	29.0076	15.9304	26.7734	NA	34.4803	0	52.5277	29.1202	18.9385			Shikimate-1	32.8 ± 14.4	34.8	30.4 ± 6.3	54.1	35.5	29	15.9	26.8	17.2 ± 24.4	24 ± 7.2
Shikimate-2	0.167994	0.296909	0.221891	0.225799	0.172921	0.140659	0.417914	0.176974	0.260076	0.215147	0.341606	0.236524	NA	0.287759	3.89982	1.48019	0.775002	0.998688			Shikimate-2	0.23 ± 0.06	0.23	0.24 ± 0.15	0.18	0.26	0.22	0.34	0.24	2.09 ± 2.55	0.89 ± 0.16

## Sheet: 13C enrichment (%)
Supplementary Dataset S2. Labelling kinetics of CBC and other intermediates after exposing M. esculenta to 13CO2 (supplementary data to Supplementary Figure S3): 13C enrichment (%) of metabolites. Duration of labelling is indicated in seconds. Time points not used (n.u.) for calculation of averages are indicated. Unavailable data are indicated by a hyphen.																					Supplementary Dataset S2. Labelling kinetics of CBC and other intermediates after exposing M. esculenta to 13CO2 (supplementary data to Supplementary Figure S3): 13C enrichment (%) means and standard deviations (when applicable) of metabolites. Duration of labelling is indicated in seconds. Unavailable data are indicated by a hyphen.
	kinetic																					kinetic
Compounds	0	0	0	10	20	20	20	40	60	120	300	600	1800n.u.	1800	1800	3600n.u.	3600	3600			Compounds	0	10	20	40	60	120	300	600	1800	3600
PGA	0.23518	0.0189205	0.127131	13.9049	22.2265	21.5156	20.8575	27.8136	39.6414	53.3775	66.4542	84.2218	42.9048	71.0817	86.319	83.886	84.9009	90.0215			PGA	0.13 ± 0.11	13.9	21.5 ± 4.61	27.8	39.6	53.4	66.5	84.2	78.7 ± 1	87.5 ± 3.62
DHAP	0.386497	0.203662	0.311754	13.2143	20.3951	18.2353	17.4443	26.1337	36.3337	44.4201	62.0596	72.7854	41.1182	64.3595	74.3196	80.7257	74.3309	74.402			DHAP	0.3 ± 0.09	13.2	18.7 ± 3.68	26.1	36.3	44.4	62.1	72.8	69.3 ± 0.01	74.4 ± 0.05
FBP	0	0.374959	0.00491428	13.6709	18.5414	16.8547	19.1392	33.4558	31.9537	40.6758	56.2979	69.5914	40.274	64.4789	68.3726	78.8586	62.8065	76.4353			FBP	0.13 ± 0.22	13.7	18.2 ± 2.47	33.5	32	40.7	56.3	69.6	66.4 ± 3.94	69.6 ± 9.64
F6P	0	0.00443246	0.303985	8.05989	14.0275	13.2832	12.6446	20.2483	28.0944	41.2562	52.209	67.7092	34.9026	52.5974	68.5504	74.9578	67.2669	69.8982			F6P	0.1 ± 0.17	8.06	13.3 ± 3.25	20.2	28.1	41.3	52.2	67.7	60.6 ± 0.91	68.6 ± 1.86
SBP	0.586982	0	0.0524151	6.29676	5.09036	11.6899	10.776	8.17213	22.7685	36.331	43.6424	48.325	14.1837	24.4649	41.8203	55.5205	29.1097	40.7762			SBP	0.21 ± 0.32	6.3	9.2 ± 3.51	8.17	22.8	36.3	43.6	48.3	33.1 ± 8.99	34.9 ± 8.25
S7P	0	0.0138126	0.090501	10.146	16.6253	19.214	18.4019	29.5997	32.4238	51.7054	57.0092	77.1661	42.1118	72.2755	83.083	84.2699	85.807	90.6874			S7P	0.03 ± 0.05	10.1	18.1 ± 4.67	29.6	32.4	51.7	57	77.2	77.7 ± 1.93	88.2 ± 3.45
R5P	0	0.0246092	0.00736939	5.09229	10.2618	10.6907	16.4372	26.0217	27.1025	47.7696	58.366	76.8331	42.2525	70.5799	84.3096	84.8648	84.6078	90.4787			R5P	0.01 ± 0.01	5.09	12.5 ± 3.12	26	27.1	47.8	58.4	76.8	77.4 ± 0.21	87.5 ± 4.15
Ru5P+Xu5P	0.0786866	0	0	3.30177	8.80239	8.72702	12.4567	25.0628	26.2896	44.2594	61.679	84.2241	42.9948	75.789	87.8523	87.5573	86.9323	93.4505			Ru5P+Xu5P	0.03 ± 0.05	3.3	10 ± 3.15	25.1	26.3	44.3	61.7	84.2	81.8 ± 0.65	90.2 ± 4.61
RuBP	0.168967	0.375717	0.199526	4.23397	11.6045	13.1384	12.435	29.5823	29.0218	48.8189	63.1345	81.854	45.5422	74.9017	87.9922	85.9906	86.4348	91.4753			RuBP	0.25 ± 0.11	4.23	12.39 ± 4.76	29.6	29	48.8	63.1	81.9	81.4 ± 1.1	89 ± 3.56
G6P	0.345827	0.0573868	0.168751	1.64251	4.67922	3.98835	4.72211	11.5146	22.1835	31.7514	47.1947	59.7119	29.8938	42.5693	61.2082	69.0948	52.7083	55.7845			G6P	0.19 ± 0.15	1.64	4.46 ± 1.59	11.5	22.2	31.8	47.2	59.7	51.9 ± 6.01	54.2 ± 2.18
G1P	0.0845446	0.0682466	0.228296	1.72912	3.50962	3.57475	4.79866	10.2859	15.3647	22.3239	36.1128	32.5003	19.38	26.1077	40.3727	55.0041	28.7609	27.8743			G1P	0.13 ± 0.09	1.73	3.96 ± 1.05	10.3	15.4	22.3	36.1	32.5	33.2 ± 8.21	28.3 ± 0.63
ADPG	0	0.0768395	0.128475	2.00538	8.99921	10.2572	9.64295	23.1181	25.9199	42.0653	55.0078	75.7842	41.8651	67.8887	77.1625	82.6027	83.0817	83.6633			ADPG	0.07 ± 0.06	2.01	9.63 ± 4.45	23.1	25.9	42.1	55	75.8	72.5 ± 4.19	83.4 ± 0.41
UDPG	0.0864886	0.0942858	0.0144797	1.16324	1.46497	1.78804	1.94498	7.49702	11.2749	14.9838	28.1909	34.1932	22.0947	31.9478	40.2761	60.5464	37.6866	35.4556			UDPG	0.07 ± 0.04	1.16	1.7 ± 0.31	7.5	11.3	15	28.2	34.2	36.1 ± 1.83	36.6 ± 1.58
2PG	0	0	0	7.94234	14.2984	16.6721	9.59709	26.5742	32.9989	48.9935	68.4335	86.9205	40.1046	60.2182	80.5011	82.0877	82.5063	84.6184			2PG	0 ± 0	7.94	13.52 ± 4.51	26.6	33	49	68.4	86.9	70.4 ± 1.42	83.6 ± 1.49
Glycolate	1.73373	0.475692	2.03923	1.36687	4.77598	3.74946	0.857003	20.2168	18.5623	21.6535	31.1949	44.79	22.1484	30.7141	43.4268	54.8718	45.4914	42.7549			Glycolate	1.42 ± 0.83	1.37	3.13 ± 1.75	20.2	18.6	21.7	31.2	44.8	37.1 ± 1.46	44.1 ± 1.93
Glycine	0	0	0	0	0.398745	0	0	5.12908	12.0733	20.2666	50	47.8419	30.356	39.1249	67.4413	19.9515	56.0544	68.4095			Glycine	0 ± 0	0	0.13 ± 0.23	5.13	12.1	20.3	50	47.8	53.3 ± 8.05	62.2 ± 8.74
Serine	1.63173	0.833663	0.471343	0.873729	1.09363	1.06684	0.628684	1.84489	1.82189	4.90056	21.6741	45.1769	30.9055	48.3654	66.9397	75.0504	60.0428	72.9177			Serine	0.98 ± 0.59	0.87	0.93 ± 0.12	1.84	1.82	4.9	21.7	45.2	57.7 ± 4.88	66.5 ± 9.1
Glycerate	0.97393	0.107332	0	0	0.368886	0	0.121818	2.42004	0.0620326	1.51224	1.09385	22.6467	10.1588	10.8615	16.7101	37.4885	23.6373	46.7014			Glycerate	0.36 ± 0.53	0	0.16 ± 0.21	2.42	0.06	1.51	1.09	22.6	13.8 ± 4.9	35.2 ± 16.31
PEP	0	0.0891666	0.151118	4.57213	9.00347	11.023	12.2663	22.721	30.2553	46.3169	60.582	79.7693	40.2052	63.1828	81.4446	76.7906	79.5055	81.9279			PEP	0.08 ± 0.08	4.57	10.8 ± 3.3	22.7	30.3	46.3	60.6	79.8	72.3 ± 1.37	80.7 ± 1.71
Pyruvate	0.898434	0	0.821819	0	1.17547	0.758117	1.6248	0	0.271205	9.0348	0.919549	7.11558	19.1392	2.66461	7.08682	27.7804	26.783	16.4222			Pyruvate	0.57 ± 0.5	0	1.19 ± 0.6	0	0.27	9.03	0.92	7.12	4.88 ± 13.9	21.6 ± 7.33
Alanine	10.6614	2.52453	1.38605	0	2.33241	0.921376	4.01301	0	2.29459	0.924548	11.9006	14.7602	25.0401	16.087	19.4121	43.7758	32.4583	21.7628			Alanine	4.86 ± 5.06	0	2.42 ± 1.17	0	2.29	0.92	11.9	14.8	17.7 ± 9.23	27.1 ± 7.56
Citrate	0	0.336401	0	0.425258	0	0	0.201609	0	0.28103	0	0.944676	0	-	0	-	0	0	0			Citrate	0.11 ± 0.19	0.43	0.07 ± 0.25	0	0.28	0	0.94	0	0 ± 0	0 ± 0
2OG	0.107831	0.102532	0.184478	0.144037	0.170263	0.450871	0.194543	0.164112	0	0.139078	0.257808	0.293007	0.188472	0.346993	0.518897	1.17966	0.733291	0.612872			2OG	0.13 ± 0.05	0.14	0.27 ± 0.17	0.16	0	0.14	0.26	0.29	0.43 ± 0.15	0.67 ± 0.09
Succinate	0.0717187	0.164643	0.171865	0.0827912	0.157224	0.124881	0.172542	0.05102	0.0314981	0.106494	0.120398	0.0589116	0.216399	0.243535	0.232393	1.56779	0.386296	0.396125			Succinate	0.14 ± 0.06	0.08	0.15 ± 0.04	0.05	0.03	0.11	0.12	0.06	0.24 ± 0.11	0.39 ± 0.01
Fumarate	0.0836534	0.151438	0.233379	0.175247	0.261434	0.199503	0.22483	0.134574	0.242687	0.249358	0.244459	0.293684	0.369937	0.398183	0.342869	0.545222	0.386751	0.504132			Fumarate	0.16 ± 0.07	0.18	0.23 ± 0.04	0.13	0.24	0.25	0.24	0.29	0.37 ± 0.03	0.45 ± 0.08
Malate	0.00907811	0.0176829	0.0231839	0.00236012	0.0340793	0.0493392	0.110952	0.103613	0.0854175	0.161619	0.0803648	0.591189	1.25121	2.41015	1.07761	19.9755	3.79347	5.00623			Malate	0.02 ± 0.01	0	0.06 ± 0.02	0.1	0.09	0.16	0.08	0.59	1.74 ± 1.92	4.4 ± 0.86
Aspartate	0.515766	0.887257	0.75931	0.699975	0.701487	0.810195	1.12516	1.18805	0.981891	1.5526	1.08728	3.15066	16.655	17.4972	11.5946	47.243	14.1133	17.9015			Aspartate	0.72 ± 0.19	0.7	0.88 ± 0.06	1.19	0.98	1.55	1.09	3.15	14.5 ± 1.78	16 ± 2.68
Glutamate	0.0817322	0.0407141	0.0204419	0.0418283	0.0334543	0.0341194	0.0743807	0.0937602	0.057839	0.0018119	0.0609168	0.00531805	0.183771	0.211561	0.435683	1.40155	0.522471	0.519536			Glutamate	0.05 ± 0.03	0.04	0.05 ± 0	0.09	0.06	0	0.06	0.01	0.32 ± 0.06	0.52 ± 0
Leucine	0.0281236	0.056495	0.392366	0.0419313	0.006653	0	0.0366797	0.0664639	0.10768	0.0485706	0.0904299	0.19325	0.97803	0.0157364	0.0544722	0.318011	0.374952	0.235552			Leucine	0.16 ± 0.2	0.04	0.01 ± 0.02	0.07	0.11	0.05	0.09	0.19	0.04 ± 0.23	0.31 ± 0.1
Isoleucine	0.641221	0.624596	0.933001	0.0203517	0.584002	0.758388	0.0410174	0.0552071	0.743046	0.0533607	0.62473	0.961291	1.92559	0.137132	0.656371	0.750811	1.06887	1.63465			Isoleucine	0.73 ± 0.17	0.02	0.46 ± 0.39	0.06	0.74	0.05	0.62	0.96	0.4 ± 0.29	1.35 ± 0.4
Lysine	7.38097	4.09379	12.344	2.99177	16.4023	19.9744	37.0008	5.7434	8.60574	7.94629	30.3873	13.7509	17.873	22.1427	33.5772	6.02714	12.1014	10.7142			Lysine	7.94 ± 4.15	2.99	24.5 ± 8.95	5.74	8.61	7.95	30.4	13.8	27.9 ± 15.2	11.4 ± 0.98
Histidine	33.0645	33.8917	27.6029	34.1128	34.9133	30.3085	33.4362	28.3122	22.2317	33.6751	35.0551	28.56	36.2673	33.5818	34.6192	24.9074	30.8498	32.199			Histidine	31.5 ± 3.42	34.1	32.9 ± 2.46	28.3	22.2	33.7	35.1	28.6	34.1 ± 2.67	31.5 ± 0.95
Phenylalanine	0.81948	0.261183	0.510524	0	0.190956	0.574152	0.441461	0.290903	0.600954	0	0.872156	0.417201	4.07715	3.10618	2.04356	7.20103	0.847454	3.62701			Phenylalanine	0.53 ± 0.28	0	0.4 ± 0.29	0.29	0.6	0	0.87	0.42	2.57 ± 0.85	2.24 ± 1.97
Asparagine	0	3.6225	0.0940319	11.2838	4.21345	0.999168	5.18633	0.0345613	5.85143	0	0.276593	0.666797	3.519	0	3.26809	4.51105	0.340282	0.877412			Asparagine	1.24 ± 2.06	11.28	3.47 ± 5.26	0.03	5.85	0	0.28	0.67	1.63 ± 2.07	0.61 ± 0.38
Glutamine	12.7014	6.99009	11.7897	7.75219	11.7254	6.6324	8.40036	9.30254	3.637	8.74304	8.11399	8.93875	0	8.74931	6.82095	7.67358	10.3487	9.98379			Glutamine	10.5 ± 3.07	7.75	8.92 ± 2.68	9.3	3.64	8.74	8.11	8.94	7.79 ± 2.49	10.2 ± 0.26
beta alanine	0	1.21566	0.833674	2.71481	0	1.51649	0	1.84278	7.30409	0	0.971649	1.59148	11.6331	0	0	2.92022	11.6644	0			beta alanine	0.68 ± 0.62	2.71	0.51 ± 1.36	1.84	7.3	0	0.97	1.59	0 ± 8.25	5.83 ± 8.25
Threonine	0.749532	1.05068	0.388555	0.466372	0.842333	0.901122	0.194901	0.471442	0.38006	0	0.43619	0.364586	0.746345	0.686129	0.6988	2.4123	0.227824	0.451695			Threonine	0.73 ± 0.33	0.47	0.6 ± 0.24	0.47	0.38	0	0.44	0.36	0.69 ± 0.33	0.34 ± 0.16
Sucrose	1.17198	1.02341	1.44968	1.05873	1.08309	1.27808	1.17155	0.987328	1.16464	1.18541	1.55928	2.78637	2.63676	3.09269	5.30622	11.4945	7.29553	6.64472			Sucrose	1.22 ± 0.22	1.06	1.18 ± 0.12	0.99	1.16	1.19	1.56	2.79	4.2 ± 1.41	6.97 ± 0.46
Glucose	1.84747	0.911172	1.12977	1.02585	1.79982	1.3238	0.846979	1.39562	1.07729	1.31587	1.11008	1.17611	-	1.66576	-	3.838	2.542	2.25542			Glucose	1.3 ± 0.49	1.03	1.32 ± 0.39	1.4	1.08	1.32	1.11	1.18	1.67	2.4 ± 0.2
Fructose	1.13412	1.39431	1.07256	1.49219	1.25229	1.25288	0.910894	1.19667	1.51621	1.45716	0.996714	1.37665	66.6667	1.3558	1.19349	2.81492	3.00205	3.6067			Fructose	1.2 ± 0.17	1.49	1.14 ± 0.14	1.2	1.52	1.46	1	1.38	1.27 ± 1.28	3.3 ± 0.43
Rhamnose	0.516777	0.751749	0.759799	0.717538	0.893223	0.964797	0.702477	0.0690863	0.905104	0.415971	0.767216	0.843837	0.366902	0.569374	1.16404	0.856844	0.753629	0.848644			Rhamnose	0.68 ± 0.14	0.72	0.85 ± 0.13	0.07	0.91	0.42	0.77	0.84	0.87 ± 0.29	0.8 ± 0.07
Fucose	0.987679	0.74136	1.06	1.19857	0.891735	1.20464	0.855139	0.975434	1.28864	0.798904	1.07805	1.92425	1.23258	1.48106	2.04718	5.58683	2.23734	2.42469			Fucose	0.93 ± 0.17	1.2	0.98 ± 0.18	0.98	1.29	0.8	1.08	1.92	1.76 ± 0.13	2.33 ± 0.13
Trehalose	0.883887	1.64459	1.86523	0	0.431926	1.38965	3.06668	0.252963	0.220919	2.40097	2.88951	3.07644	0.923365	1.2457	4.09177	1.34432	4.37432	5.05347			Trehalose	1.46 ± 0.51	0	1.63 ± 0.71	0.25	0.22	2.4	2.89	3.08	2.67 ± 0.2	4.71 ± 0.48
Raffinose	3.04592	2.24715	3.06284	2.2134	1.85375	3.39045	3.38843	1.73677	2.44244	3.59648	3.74439	3.69707	8.78754	10.7925	10.4859	29.0122	22.8298	27.7363			Raffinose	2.79 ± 0.47	2.21	2.88 ± 0.8	1.74	2.44	3.6	3.74	3.7	10.6 ± 8.73	25.3 ± 3.47
Xylose	0	0	0	0.414879	0	0	0	0.111577	0	0	0	0.923012	0.269424	0.927153	2.00423	10.3456	2.13362	5.72675			Xylose	0 ± 0	0.41	0 ± 0.24	0.11	0	0	0	0.92	1.47 ± 0.09	3.93 ± 2.54
myoinositol	14.9183	14.7447	14.9525	14.8864	14.933	14.9034	14.8793	14.8165	14.8727	14.8599	14.8416	14.8946	14.9577	14.72	14.8904	15.0661	14.9293	14.97			myoinositol	14.9 ± 0.11	14.9	14.9 ± 0.02	14.8	14.9	14.9	14.8	14.9	14.8 ± 0.03	14.9 ± 0.03
Quinic acid	26.2551	7.0552	6.37157	9.14344	9.97695	6.27843	5.85	41.1372	7.81077	6.78174	4.46314	6.27326	3.46802	9.02803	3.49045	28.2269	7.23473	5.47869			Quinic acid	13.2 ± 11.29	9.14	7.4 ± 1.94	41.1	7.81	6.78	4.46	6.27	6.26 ± 2.65	6.36 ± 1.24
Linimarin	24.1982	23.7401	24.9195	23.7778	24.6305	25.2153	24.0569	20.5728	23.4629	24.0142	24.416	24.1994	23.9359	23.3571	24.5054	23.1891	24.6687	24.1518			Linimarin	24.3 ± 0.59	23.8	24.6 ± 0.72	20.6	23.5	24	24.4	24.2	23.9 ± 0.12	24.4 ± 0.37
Erythritol	0.76304	0.152731	0.0617442	1.09925	0.504849	0	0	2.20777	0.241015	0.148649	0.0209155	0.160822	4.18997	0.590967	1.19683	2.27134	0.378787	1.16326			Erythritol	0.33 ± 0.38	1.1	0.17 ± 0.55	2.21	0.24	0.15	0.02	0.16	0.89 ± 0.58	0.77 ± 0.55
GABA	0	0	0.185578	0	0.0850348	0	0	0	0	0	0.782716	0.641877	0	0	0.446765	0	0	0.25767			GABA	0.06 ± 0.11	0	0.03 ± 0.05	0	0	0	0.78	0.64	0.22 ± 0.32	0.13 ± 0.18
Threonate	5.46278	4.92937	4.91038	5.04798	-	5.5675	5.44789	5.54904	5.2901	5.23639	-	5.26646	5.9377	5.16996	-	7.5186	5.54664	5.42965			Threonate	5.1 ± 0.31	5.05	5.51 ± 0.37	5.55	5.29	5.24	-	5.27	5.16996	5.49 ± 0.08
Shikimate	24.338	15.4491	10.1641	17.605	18.929	12.87	14.5803	27.2301	18.0169	14.7189	8.30678	13.6232	-	17.528	3.89982	27.7441	15.3351	10.4679			Shikimate	16.7 ± 7.16	17.6	15.5 ± 3.19	27.2	18	14.7	8.3	13.6	10.7 ± 8.09	12.9 ± 3.44

## Sheet: amounts (nmol or µmol gFW)
Supplementary Dataset S2. Labelling kinetics of CBC and other intermediates after exposing M. esculenta to 13CO2 (supplementary data to Supplementary Figure S3): metabolite contents. Duration of labelling is indicated in seconds. Amounts are expressed as nmol g-1 FW, except for metabolites with an asterisk for which amounts are expressed in µmol g-1 FW. Unavailable data are indicated by a hyphen.…																					Supplementary Dataset S2. Labelling kinetics of CBC and other intermediates after exposing M. esculenta to 13CO2 (supplementary data to Supplementary Figure S3): metabolic content means and standard deviations (when applicable). Duration of labelling is indicated in seconds. Amounts are expressed as nmol g-1 FW, except for metabolites with an asterisk for which amounts are expressed in µmol g-1 F…
	kinetic																					kinetic
Compounds	0	0	0	10	20	20	20	40	60	120	300	600	1800	1800	1800	3600	3600	3600			Compounds	0	10	20	40	60	120	300	600	1800	3600
3PGA	n.d.	n.d.	n.d.	n.d.	n.d.	n.d.	n.d.	n.d.	n.d.	n.d.	n.d.	n.d.	n.d.	n.d.	n.d.	n.d.	n.d.	n.d.			3PGA	n.d.	n.d.	n.d.	n.d.	n.d.	n.d.	n.d.	n.d.	n.d.	n.d.
DHAP	41.4127	55.5683	48.4407	66.0358	55.9811	47.1077	57.9722	41.003	63.91	53.5005	81.5394	60.0705	47.5682	35.1545	48.8985	58.9642	52.3716	54.0879			DHAP	48.5 ± 7.1	66	53.7 ± 5.8	41	63.9	53.5	81.5	60.1	43.9 ± 7.6	55.1 ± 3.4
FBP	3.72711	6.31599	15.4564	26.1953	7.4152	14.2916	25.0072	7.02696	35.6185	27.8354	34.3891	18.4459	6.80537	10.7739	27.5629	23.6906	13.4274	26.641			FBP	8.5 ± 6.2	26.2	15.6 ± 8.9	7	35.6	27.8	34.4	18.4	15 ± 11	21.3 ± 6.9
F6P	87.8689	160.528	132.57	165.982	159.885	121.809	152.444	99.1949	182.799	157.896	158.739	134.08	159.957	76.477	173.686	94.7153	102.508	124.83			F6P	127 ± 36.6	166	145 ± 20.2	99.2	183	158	159	134	137 ± 52.6	107 ± 15.6
SBP	10.0113	13.4213	32.1091	37.5382	13.9442	31.1472	59.3386	9.97321	47.971	49.3809	69.1018	42.1152	18.5033	20.599	60.1931	43.5156	32.8211	61.0862			SBP	18.5 ± 11.9	37.5	34.8 ± 22.9	10	48	49.4	69.1	42.1	33.1 ± 23.5	45.8 ± 14.3
S7P	51.5219	84.9391	91.4723	102.532	113.988	94.3721	129.414	49.0622	145.269	76.57	139.785	101.555	61.5669	32.0709	92.2104	46.6529	30.6539	92.7961			S7P	76 ± 21.4	102.5	112.6 ± 17.6	49.1	145	76.6	139.8	101.6	61.9 ± 30.1	56.7 ± 32.3
R5P	23.1285	47.7963	8.85708	10.2412	36.3545	5.25574	9.59735	92.2188	34.0092	15.7265	20.1367	12.2616	66.2943	13.5209	16.0846	16.4902	7.5185	15.6986			R5P	26.6 ± 19.7	10.2	17.1 ± 16.8	92.2	34	15.7	20.1	12.3	32 ± 29.8	13.2 ± 5
Ru5P+Xu5P	161.689	197.528	51.313	79.1615	145.517	32.1384	44.0898	190.14	116.394	73.2301	101.524	56.2645	165.397	69.5169	69.4068	120.306	59.9622	73.3843			Ru5P+Xu5P	137 ± 76.2	79.2	73.9 ± 62.3	190	116	73.2	102	56.3	101 ± 55.4	84.6 ± 31.7
RuBP	68.1965	77.4066	207.144	214.032	41.9609	122.042	173.29	51.8449	283.776	307.792	272.174	122.855	56.0625	67.6931	324.037	305.894	243.477	350.373			RuBP	118 ± 77.7	214	112 ± 66.2	51.8	284	308	272	123	149 ± 151	300 ± 53.7
G6P	108.919	213.683	213.111	253.962	216.791	168.007	207.875	115.804	361.357	257.095	307.27	209.584	224.44	126.568	320.642	168.775	150.598	214.352			G6P	178.6 ± 60.3	254	197.6 ± 26	115.8	361.4	257.1	307.3	209.6	223.9 ± 97	177.9 ± 32.8
G1P	23.3245	27.2415	27.9784	16.1428	29.3529	31.0164	24.225	12.7467	19.0976	33.5314	28.3058	25.7079	25.5823	20.9865	27.0715	18.3139	28.2855	27.0743			G1P	26.2 ± 2.5	16.1	28.2 ± 3.5	12.7	19.1	33.5	28.3	25.7	24.5 ± 3.2	24.6 ± 5.4
ADPG	1.05935	2.09425	2.85633	2.70336	3.38922	3.39797	4.12679	3.3196	5.78173	3.9669	1.4895	2.26239	2.40491	1.97326	1.67561	2.9112	2.30297	3.00149			ADPG	2 ± 0.9	2.7	3.6 ± 0.4	3.3	5.8	4	1.5	2.3	2 ± 0.4	2.7 ± 0.4
UDPG	105.054	104.26	109.564	76.8043	62.1672	92.9653	102.075	100.864	135.361	118.859	75.7713	80.9329	98.2729	88.6193	101.66	129.904	97.7437	117.143			UDPG	106 ± 2.9	76.8	85.7 ± 20.9	101	135	119	76	80.9	96.2 ± 6.8	115 ± 16.2
2PG	20.5662	17.7928	22.4261	6.3271	14.3149	10.1801	13.455	17.6878	28.0036	19.5782	28.0778	18.0239	13.9973	9.75264	26.1792	20.2634	12.5436	25.7755			2PG	20.3 ± 2.3	6.3	12.7 ± 2.2	17.7	28	19.6	28.1	18	16.6 ± 8.5	19.5 ± 6.6
Glycolate*	10.4652	12.1429	8.16846	2.29456	6.40659	10.6165	6.82543	7.76544	7.95839	10.0859	9.38084	10.5376	7.41812	8.74974	15.6651	6.39582	9.25287	7.81977			Glycolate*	10.3 ± 2	2.3	7.9 ± 2.3	7.8	8	10.1	9.4	10.5	10.6 ± 4.4	7.8 ± 1.4
Glycine*	149.991	11.8805	70.4283	-	-	69.8089	61.5178	113.602	62.038	74.5754	-	142.045	28.6724	90.3944	114.883	395.682	39.627	72.8341			Glycine*	77.4 ± 69.3	-	65.7 ± 5.9	114	62	74.6	-	142	78 ± 44.4	169 ± 197
Serine*	1700.88	1656.47	487.489	1602.38	1166.69	1078.79	853.578	1977.95	1926.27	1622.04	607.812	690.852	1472.32	1271.21	523.073	1410.39	604.522	451.676			Serine*	1282 ± 688	1602	1033 ± 161	1978	1926	1622	608	691	1089 ± 500	822 ± 515
Glycerate*	60.383	473.129	294.871	313.885	754.2	281.039	231.5	42.2951	249.307	177.031	329.339	251.417	155.682	261.898	538.651	42.4712	223.99	130.183			Glycerate*	276 ± 207	314	422 ± 288.5	42	249	177	329	251	319 ± 197.7	132 ± 90.8
PEP	n.d.	n.d.	n.d.	n.d.	n.d.	n.d.	n.d.	n.d.	n.d.	n.d.	n.d.	n.d.	n.d.	n.d.	n.d.	n.d.	n.d.	n.d.			PEP	n.d.	n.d.	n.d.	n.d.	n.d.	n.d.	n.d.	n.d.	n.d.	n.d.
Pyruvate	n.d.	n.d.	n.d.	n.d.	n.d.	n.d.	n.d.	n.d.	n.d.	n.d.	n.d.	n.d.	n.d.	n.d.	n.d.	n.d.	n.d.	n.d.			Pyruvate	n.d.	n.d.	n.d.	n.d.	n.d.	n.d.	n.d.	n.d.	n.d.	n.d.
Alanine*	129.465	226.996	97.7828	193.906	196.182	278.501	181.607	95.4295	262.318	162.627	168.733	119.146	118.071	154.306	145.915	117.537	110.2	58.0045			Alanine*	151 ± 67.3	194	219 ± 52.2	95	262	163	169	119	139 ± 19	95 ± 32.5
Citrate*	5.65699	29.6809	34.1515	154.618	25.2947	27.9802	45.982	5.42189	72.8128	15.7544	50.0178	14.566	120.12	22.6039	35.6338	16.9645	11.7279	14.4469			Citrate*	23.2 ± 15.3	154.6	33.1 ± 11.2	5.4	72.8	15.8	50	14.6	59.5 ± 52.9	14.4 ± 2.6
2OG	1046.17	306.669	526.648	232.972	220.842	178.857	496.156	600.722	315.882	449.955	328.096	322.35	885.753	349.641	353.309	424.354	415.394	617.808			2OG	626 ± 380	233	299 ± 172	601	316	450	328	322	530 ± 308	486 ± 114
Succinate	193.761	94.7436	226.343	162.525	41.4026	57.1874	115.988	75.6645	91.989	220.028	366.338	221.646	209.572	259.45	342.213	144.041	254.089	471.79			Succinate	172 ± 68.5	163	71.5 ± 39.3	75.7	92	220	366	222	270 ± 67	290 ± 167
Fumarate*	45.3768	194.091	187.289	171.446	133.785	171.294	225.864	58.3085	199.965	142.033	188.193	195.01	118.403	146.422	243.344	138.034	154.385	156.083			Fumarate*	142 ± 84	171	177 ± 46.3	58	200	142	188	195	169 ± 65.6	150 ± 10
Malate	9779.11	16841.4	12170.7	16685.2	17932	7531.23	7886.61	5801.45	14161.7	7386.95	16571	7119.24	13962.9	7579.8	20493	5107.54	6709.02	8432.32			Malate	12930 ± 3592	16685	11117 ± 5905	5801	14162	7387	16571	7119	14012 ± 6457	6750 ± 1663
Aspartate	1501.88	3669.89	2600.54	3926	3475.4	3191	3368.29	2733.88	4446.81	2602.49	1654.81	1608.08	3178.41	1983.45	3867.69	3581.23	2547.92	2931.57			Aspartate	2591 ± 1084	3926	3345 ± 144	2734	4447	2602	1655	1608	3010 ± 953	3020 ± 522
Glutamate	3267.53	4395.59	3873.56	3904.07	3656.09	3616.99	5362.74	4098.57	7226.66	4544.01	2776.31	3145.65	4741.93	3115.03	4652.76	4099.24	3297.07	4224.83			Glutamate	3846 ± 565	3904	4212 ± 997	4099	7227	4544	2776	3146	4170 ± 915	3874 ± 503
Leucine*	15.0855	14.7194	65.7333	2.24945	12.1201	9.53651	11.6629	11.878	39.5682	5.62181	22.3487	30.8	0.818891	7.27796	13.5527	13.7136	39.8729	3.07647			Leucine*	31.8 ± 29.3	2.2	11.1 ± 1.4	11.9	39.6	5.6	22.3	30.8	7.2 ± 6.4	18.9 ± 18.9
Isoleucine*	31.0679	29.3925	81.2216	11.3123	22.4114	28.0055	18.7819	20.6819	37.4074	9.07457	34.0951	56.6075	2.63019	12.6718	19.3772	13.0295	63.5173	11.1652			Isoleucine*	47.2 ± 29.5	11.3	23.1 ± 4.6	20.7	37.4	9.1	34.1	56.6	11.6 ± 8.4	29.2 ± 29.7
Lysine*	62.7501	9.53011	73.6595	7.4433	10.912	11.0861	11.1122	38.0119	15.5165	2.70351	52.0403	28.1948	2.15761	10.5172	32.2225	4.95829	38.0821	4.03374			Lysine*	48.6 ± 34.3	7.4	11 ± 0.1	38	15.5	2.7	52	28.2	15 ± 15.5	15.7 ± 19.4
Histidine*	55.0683	77.3241	120.684	55.6877	29.3581	75.724	75.7448	63.2048	75.9984	52.3232	103.093	104.746	39.6129	41.8625	81.8057	81.9721	99.5116	76.4354			Histidine*	84.4 ± 33.4	55.7	60.3 ± 26.8	63.2	76	52.3	103	105	54.4 ± 23.7	86 ± 12
Phenylalanine*	46.3308	20.131	62.7161	11.5804	20.7278	37.3704	33.8824	51.5196	66.8473	11.8055	39.0483	61.7682	8.9872	21.8882	32.9881	50.1468	66.3673	24.3799			Phenylalanine*	43.1 ± 21.5	11.6	30.7 ± 8.8	51.5	66.8	11.8	39	61.8	21.3 ± 12	47 ± 21.2
Asparagine*	7.74418	11.7627	42.6097	13.2853	8.99049	10.7397	9.51324	11.0294	13.8377	5.32169	15.8273	13.1606	4.80205	9.52518	29.7026	12.4666	26.8246	15.2924			Asparagine*	20.7 ± 19.1	13.3	9.7 ± 0.9	11	13.8	5.3	15.8	13.2	14.7 ± 13.2	18.2 ± 7.6
Glutamine*	1345.16	1110.52	651.85	1043.3	1298.57	1390.74	763.8	1523.03	2715.1	1189.49	1002.25	875.713	1257.55	1868.89	2144.35	3081.52	917.746	565.051			Glutamine*	1036 ± 353	1043	1151 ± 339	1523	2715	1189	1002	876	1757 ± 454	1521 ± 1363
beta alanine*	1.57027	1.52587	2.27061	0.7287	0.476629	1.54581	1.60883	0.976803	1.52975	0.742985	1.62317	1.70639	0.536177	1.36664	1.86303	1.58917	1.47856	1.58773			beta alanine*	1.8 ± 0.4	0.7	1.2 ± 0.6	1	1.5	0.7	1.6	1.7	1.3 ± 0.7	1.6 ± 0.1
Threonine*	260.845	200.071	280.973	213.441	132.816	202.55	239.147	297.085	334.915	245.05	200.675	278.819	206.835	245.681	179.091	262.455	229.031	220.899			Threonine*	247.3 ± 42.1	213.4	191.5 ± 54	297.1	334.9	245.1	200.7	278.8	210.5 ± 33.4	237.5 ± 22
Sucrose*	9935.53	11441.7	10401	11102.7	10926.8	9604.11	12835.7	11122.5	12915.1	10891.8	11546.5	9284.11	12813	12859.7	9081.16	11436.7	9152.37	7318.78			Sucrose*	10593 ± 771	11103	11122 ± 1625	11123	12915	10892	11546	9284	11585 ± 2168	9303 ± 2063
Glucose*	10613.7	3877.13	6865.21	5687.93	12648	6090.84	3505.14	10104.3	6066.87	5649.46	7290.09	4637.59	26716.3	10193.4	12968.2	13156.4	5636.77	3935.53			Glucose*	7119 ± 3375	5688	7415 ± 4713	10104	6067	5649	7290	4638	16626 ± 8848	7576 ± 4907
Fructose*	3246.65	1116.56	1278.06	1605.39	2879.48	1734.1	1073.57	3150.04	1729.71	1438.57	971.68	1260.19	6462.2	2912.21	554.777	4304.88	1546.69	599.062			Fructose*	1880 ± 1186	1605	1896 ± 914	3150	1730	1439	972	1260	3310 ± 2974	2150 ± 1925
Rhamnose*	31.3757	14.2363	43.6611	7.66442	10.632	31.0654	43.8559	4.84907	7.10207	16.5766	54.6757	29.9752	11.2539	25.3353	39.097	8.66448	29.9686	27.135			Rhamnose*	29.8 ± 14.8	7.7	28.5 ± 16.8	4.8	7.1	16.6	54.7	30	25.2 ± 13.9	21.9 ± 11.6
Fucose*	24.8796	19.1184	43.5387	10.7747	14.4266	29.5854	38.2772	7.51882	10.6066	16.581	65.9515	31.4774	11.952	29.862	39.9995	10.2518	29.2887	26.3993			Fucose*	29.2 ± 12.8	10.8	27.4 ± 12.1	7.5	10.6	16.6	66	31.5	27.3 ± 14.2	22 ± 10.3
Trehalose*	8.65655	11.9326	22.7615	7.06639	4.51923	9.27206	18.6741	3.69361	9.33902	13.833	24.5512	17.9505	5.83866	7.64088	28.2559	6.14413	14.6047	23.1508			Trehalose*	14.5 ± 7.4	7.1	10.8 ± 7.2	3.7	9.3	13.8	24.6	18	13.9 ± 12.5	14.6 ± 8.5
Raffinose*	129.991	55.5598	108.495	35.0321	27.1761	59.8389	199.09	45.6837	37.283	125.131	212.126	125.354	143.148	136.034	87.9082	71.4152	141.539	147.08			Raffinose*	98 ± 38.3	35	95.4 ± 91.3	45.7	37.3	125	212	125	122 ± 30.1	120 ± 42.2
Xylose*	22.6294	27.7793	55.7186	12.8345	14.9495	20.2284	33.007	12.9951	15.3882	16.1204	68.2289	30.6452	16.5175	19.3057	58.711	11.5526	27.4834	30.425			Xylose*	35.4 ± 17.8	12.8	22.7 ± 9.3	13	15.4	16.1	68.2	30.6	31.5 ± 23.6	23.2 ± 10.2
myoinositol*	2926.56	3169.2	4841.27	2046.08	3345.74	5515.82	3198.31	957.341	2252.47	2868.06	4175.22	2430.37	2895.39	3028.38	3448.64	1892.79	3485.72	2395.66			myoinositol*	3646 ± 1042	2046	4020 ± 1298	957	2252	2868	4175	2430	3124 ± 289	2591 ± 814
Quinic acid*	117.396	393.874	263.301	314.588	301.828	483.9	409.593	87.4443	342.884	500.993	464.434	349.569	97.7785	438.318	536.525	128.507	337.192	199.481			Quinic acid*	258 ± 138	315	398 ± 91.5	87	343	501	464	350	358 ± 230	222 ± 106
Linimarin*	8944.92	3550.07	6485.45	5680.07	5287.9	5924.5	4652.31	7281	5576.38	5077.09	5403.11	6092.66	8102.81	5110.47	4621.2	8725.36	5055.11	4729.53			Linimarin*	6327 ± 2701	5680	5288 ± 636	7281	5576	5077	5403	6093	5945 ± 1885	6170 ± 2219
Erythritol*	13.7828	8.95782	27.307	3.84223	4.31518	14.1199	26.4822	2.88402	4.25125	9.02999	36.4089	18.7689	8.11582	12.8638	19.708	5.00781	15.0167	18.3216			Erythritol*	16.7 ± 9.5	3.8	15 ± 11.1	2.9	4.3	9	36.4	18.8	13.6 ± 5.8	12.8 ± 6.9
GABA*	20.0308	21.5702	47.162	26.5027	41.322	54.7676	28.657	7.16037	89.8818	64.664	361.026	256.7	7.21786	36.2324	118.689	16.5644	54.8912	78.3456			GABA*	29.6 ± 15.2	26.5	41.6 ± 13.1	7.2	89.9	64.7	361	257	54 ± 57.8	49.9 ± 31.2
Threonate*	101.94	1565.74	696.351	1832.07	-	809.019	753.89	462.435	1401.91	1010.09	-	540.63	624.623	1214.91	-	594.137	560.641	382.604			Threonate*	788 ± 736	1832	781 ± 39	462	1402	1010	0	541	920 ± 417	512 ± 114
Shikimate*	84.2327	81.584	66.842	101.519	90.7587	109.586	64.1248	89.2372	72.8651	99.2658	64.5375	66.6633	-	133.14	49.7637	94.7497	87.6963	36.0147			Shikimate*	77.6 ± 9.4	101.5	88.2 ± 22.8	89.2	72.9	99.3	64.5	66.7	91.5 ± 59	72.8 ± 32.1
