# Supplementary material for: Metabolite profiles reveal interspecific variation in operation of the Calvin–Benson cycle in both C4 and C3 plants
Source: J Exp Bot. 2019 Feb 18;70(6):1843–58. doi: 10.1093/jxb/erz051 (PMC6436152; doi:10.1093/jxb/erz051)
Supplement: Supplementary Table S1 [file erz051_suppl_supplementary_table_s1.xlsx]

## Sheet: sheet 1
Supplementary Table S1. Growth conditions and photosynthetic rates.
Species	Germination and growth conditions	Growth irradiance (at plant level)	Harvest	Harvest irradiance (at plant level)	Irradiance for half saturated photosynthetic rate	Harvest irradiance as percentage of that required for half-maximal rate of photosynthesis, based on our own gas exchange or published data (references in the "Saturating irradiance" column)	Saturating irradiance
Z. mays L. cv. B73	As in Arrivault S, Obata T, Szecowka M, Mengin V, Guenther M, Hoehne M, Fernie AR, Stitt M. 2017. Metabolite pools and carbon flow during C4 photosynthesis in maize: 13CO2 labeling kinetics and cell type fractionation. Journal of Experimental Botany 68, 283-298.	As in Arrivault et al., 2017	Fourth fully expanded leaves of 3-week-old plants were harvested (between ZT+2 and ZT+10)	As in Arrivault et al., 2017 (Zm)	410 µmol m-2 s-1	133% (Zm)	> 1200 µmol m-2 s-1 (See Figure 2A)
	Seeds were germinated in darkness in petri dishes on moistened filter paper (3 days, 28°C), transferred to 10-cm diameter pots, grown for 5 days under 16/8 h day/night cycles, 150 µmol photons m-2 s-1, 22/18°C and relative humidity of 70 % and then under 14/10 h day/night cycles, 480-550 µmol photons m-2 s-1, 29/22°C, 65% relative humidity.	550 µmol m-2 s-1	Fourth fully expanded leaves of 3-week-old plants were harvested ( between ZT+4 and ZT+6)	550 µmol m-2 s-1 (Zm)
		550 µmol m-2 s-1	Three-week-old plants were placed under 170 µmol m-2 s-1 shortly before the end of the light period. The following day, the 4th fully expanded leaves were harvested (between ZT+4 and ZT+6)	160 µmol m-2 s-1 (ZmL)		40% (ZmL)
S. viridis	Seeds were germinated under 16/8 h day/night cycles, 150 µmol m-2 s-1, 22/18°C and relative humidity of 70 %. After 10 days, seedlings were transferred in 10-cm diameter pots and grown under 14/10 h day/night cycles, 350 µmol m-2 s-1, 25/22°C, 65% relative humidity.	350 µmol m-2 s-1	Fifth or sixth fully expanded leaves of 3-week-old plants were harvested (between ZT+4 and ZT+4.5)	350 µmol m-2 s-1 (Sv)	375 µmol m-2 s-1	93% (Sv)	> 1000 µmol m-2 s-1 (Evans JR, Morgan PM, von Caemmerer S. 2017. Light quality affects chloroplast electron transport rates estimated from Chl fluorescence measurements. Plant and Cell Physiology 58, 1652–1660)
F. bidentis	Seeds were germinated under 16/8 h day/night cycles, 150 µmol m-2 s-1, 20/18°C and relative humidity of 70%. After 3 weeks, seedlings were transferred in 10-cm diameter pots and grown under 16/8 h day/night cycles, 350 µmol m-2 s-1, 26°C, 70% relative humidity.	350 µmol m-2 s-1	First fully expanded leaves were harvested 55/56 days after sowing (between ZT+4 and ZT+6)	350 µmol m-2 s-1 (Fb and Ft)	450 µmol m-2 s-1	78% (Fb)	> 1500 µmol m-2 s-1 (Pengelly JJL, Sirault XRR, Youshi Tazoe Y, Evans JR, Furbank RT, von Caemmerer S. 2010. Growth of the C4 dicot Flaveria bidentis: photosynthetic acclimation to low light through shifts in leaf anatomy and biochemistry. Journal of Experimental Botany 61, 4109–4122)
F. trinervia			First fully expanded leaves were harvested between 79/80 days after sowing (between ZT+4 and ZT+6)		550 µmol m-2 s-1	64% (Ft)	> 1600 µmol m-2 s-1 (Monson RK, Schuster WS, KU MSB. 1987. Photosynthesis in Flaveria brownii A.M. Powell: A C4-Like C3-C4 intermediate. Plant Physiology 85, 1063-1067)
O. sativa var. IR64	After incubation for 10 minutes at 60°C in a sterile distilled water bath to inactivate fungal spores, seeds were germinated under 16/8 h day/night cycles, 150 µmol m-2 s-1, 22/18°C and relative humidity of 70%. After one month, seedlings were transferred into square pots (10.5x10.5x24 cm LxWxH; substrate: 2:1 peat:quartz sand – well fertilized) which were submerged for half of their height into …	350 µmol m-2 s-1	Fully expanded leaves were harvested 49 days after sowing (between ZT+4 and ZT+4.5)	350 µmol m-2 s-1 (Os)	300 µmol m-2 s-1	117% (Os)	> 750 µmol m-2 s-1 (Lin HC, Karki S, Robert A. Coe RA et al. 2016. Targeted knockdown of GDCH in rice leads to a photorespiratory-deficient phenotype useful as a building block for C4 Rice. Plant and Cell Physiology 57, 919–932)
T. aestivum cv. Anza	Seeds were germinated and grown under 16/8 h day/night cycles, 150 µmol m-2 s-1, 22/18°C and relative humidity of 70%.	150 µmol m-2 s-1	Fifth fully expanded leaves of 5-week-old plants were harvested (between ZT+4 and ZT+4.5)	150 µmol m-2 s-1 (Ta)	250 µmol m-2 s-1	60% (Ta)	> 750 µmol m-2 s-1 (Cabrera-Bosquet L, Albrizio R, Araus JL, Nogués S. 2009. Photosynthetic capacity of field-grown durum wheat under different N availabilities: A comparative study from leaf to canopy. Environmental and Experimental Botany, 67 145-152)
A. thaliana Col-O	Seeds were germinated and grown under 8/16 h day/night cycles, 120 µmol m-2 s-1, 20/18°C.	120 µmol m-2 s-1	Rosette leaves of 5-week-old plants were subjected to 80 µmol m-2 s-1 for 15 min before harvest (between ZT+4 and ZT+5)	80 µmol m-2 s-1 (AtL)	120 µmol m-2 s-1	66.7% (AtL)	> 480 µmol m-2 s-1 (See Figure 2B)
			Rosette leaves of 5-week-old plants were harvested (between ZT+4 and ZT+5)	120 µmol m-2 s-1 (At)		100% (At)
			Rosette leaves of 5-week-old plants were subjected to 280 µmol m-2 s-1 for 15 min before harvest (between ZT+4 and ZT+5)	280 µmol m-2 s-1 (AtH)		233.3% (AtL)
N. tabacum	Seeds were germinated and grown under 16/8 h day/night cycles, 350 µmol m-2 s-1, 22/18°C and relative humidity of 70%.	350 µmol m-2 s-1	Fifth fully expanded leaves of 5-week-old plants were harvested (between ZT+8 and ZT+9)	350 µmol m-2 s-1 (Nt)	250 µmol m-2 s-1	140% (Nt)	> 750 µmol m-2 s-1 (Głowacka K, Kromdijk J, Kucera K, Xie J, Cavanagh AP, Leonelli L, Leakey ADB, Ort DR, Niyogi KK, Long SP. 2018. Photosystem II Subunit S overexpression increases the efficiency of water use in a field-grown crop. Nature Communications 9, 868)
M. esculenta TM419	Stem cuttings from a sterile culture of Cassava plants were placed mason jars containing MS-media pH 5.8 (including vitamins, 0.4 % gelrite, 2% sucrose, 0.2 % CuSo4) and grown under 16/8 h day/night cycles, 100 µmol m-2 s-1, 28°C. After 10-14 days, seedlings were transferred in 28-cm diameter pots and grown under 12/12 h day/night cycles, 250 µmol m-2 s-1, 28°C, 70% relative humidity.	250 µmol m-2 s-1	Fifth or sixth fully expanded leaves, from the top, of 9-week-old plants were harvested (between ZT+2 and ZT+9)	250 µmol m-2 s-1 (Me)	250 µmol m-2 s-1	100% (Me)	> 750 µmol m-2 s-1 (De Souza AP, Long SP. 2018. Toward improving photosynthesis in cassava: Characterizing photosynthetic limitations in four current African cultivars. Food and Energy Security 7, e00130)
